# Supplementary material for: Transfer of clinically relevant gene expression signatures in breast cancer: from Affymetrix microarray to Illumina RNA-Sequencing technology
Source: BMC Genomics. 2014 Nov 21;15(1):1008. doi: 10.1186/1471-2164-15-1008 (PMC4289354; doi:10.1186/1471-2164-15-1008)
Supplement: Supplementary file 1 — Additional file 1: Table S1. Read statistics. “Proper pairs” are defined as reads where both pairs map to the reference genome with an inner distance between 60 and 160 bases. Table S2. Spearman correlation coefficients for each gene considered for comparison between Affymetrix microarray and Illumina RNA-Seq platforms. Table S3. Contingency table for breast cancer subtype classifiers (SCMs and SSPs) using Affymetrix microarray (AFFY) and Illumina RNA-Seq (RNASEQ) platforms. Table S4. Bootstrap analysis to assess the significance of the differences observed for Cohen’s Kappa coefficients for subtype classifiers using Affymetrix microarray and Illumina RNA-Seq platforms. (XLS 6 MB) [file 12864_2014_6829_MOESM1_ESM.xls]

## Sheet: Supplementary Table 1
Sample	Number of paired reads after trimming	Average Phred quality score	Average percentage of GC content	Percentage of reads mapped in "proper pairs" to reference genome	Percentage of duplicate paired reads after mapping
TN_1	37654480	36.06	48	0.668939	0.184827
TN_2	53585651	36.17	47	0.692033	0.367636
TN_3	17169706	36.16	47	0.653587	0.217037
TN_5	22230297	36.12	48	0.55766	0.127921
TN_15	28396766	36.18	47.5	0.612723	0.255514
TN_16	35665902	36.17	48	0.582357	0.250699
TN_17	40675674	36.23	47	0.606278	0.290206
TN_18	42052487	35.82	45	0.650068	0.392612
TN_19	9810620	35.92	46	0.619257	0.118747
TN_20	40375727	36.14	47	0.560743	0.293616
TN_21	32612831	36.06	48	0.594978	0.210601
TN_22	31991659	36.18	46	0.553256	0.380305
TN_23	25221773	36.06	48	0.580671	0.239368
TN_24	35030673	36.66	47	0.499489	0.191588
TN_25	21894723	36.66	46	0.671452	0.180601
TN_26	28172197	36.6	48	0.586926	0.174998
TN_27	32345595	36.46	48.5	0.599154	0.333861
TN_28	23218967	36.71	47	0.647211	0.195599
HER2_2	29726325	36.58	48	0.45191	0.204321
HER2_3	29869841	36.74	47	0.612003	0.244284
HER2_13	32446565	36.64	48	0.600669	0.171802
HER2_14	25249823	36.43	47.5	0.615988	0.196746
HER2_15	30799554	36.36	48	0.649624	0.162604
HER2_16	30745906	35.79	47	0.588873	0.215681
HER2_18	33936503	35.73	47	0.559973	0.254238
HER2_19	33947002	35.81	46	0.594564	0.261381
HER2_20	42880562	35.67	47	0.599995	0.34572
HER2_21	46690424	35.2	46	0.635555	0.269099
HER2_22	25131454	35.24	46	0.572734	0.226458
HER2_23	34226136	35.22	46.5	0.566783	0.306888
HER2_24	22899700	35.38	48	0.58747	0.304753
LUMA_4	32458195	35.66	45.5	0.577778	0.238688
LUMA_18	25492119	35.73	45	0.61369	0.227281
LUMA_19	41979177	36.34	46.5	0.638648	0.203629
LUMA_20	16434861	36.27	47	0.661565	0.119307
LUMA_21	38276339	36.58	47	0.705672	0.17579
LUMA_22	30154238	36.53	47	0.694654	0.170013
LUMA_23	21112929	36.64	47	0.574909	0.165156
LUMA_24	19792533	36.84	45	0.580142	0.250331
LUMA_25	24956884	35.58	45.5	0.691575	0.257633
LUMA_26	36210861	35.45	46	0.68239	0.194648
LUMA_27	33261834	35.51	47	0.668161	0.187161
LUMA_28	32484757	35.51	46	0.67021	0.275697
LUMA_29	11717374	36.28	47	0.726435	0.097948
LUMA_31	39579139	36.14	46.5	0.712467	0.18373
LUMA_32	34184748	36.16	47	0.686623	0.19191
LUMA_33	37718158	36.12	46.5	0.702647	0.168171
LUMB_1	35409059	33.49	45.5	0.620347	0.224732
LUMB_3	22237703	33.51	46.5	0.639277	0.210722
LUMB_5	29448091	33.61	45	0.630291	0.228597
LUMB_15	18927625	33.49	45.5	0.624303	0.230821
LUMB_17	35504336	33.97	45.5	0.657559	0.301844
LUMB_18	28419781	34.21	44.5	0.635199	0.227248
LUMB_19	33225581	34.17	44.5	0.624911	0.241453
LUMB_20	57319883	35.03	45	0.663782	0.269539
LUMB_21	32323533	34.92	46	0.642892	0.276108
LUMB_23	58412833	34.97	45	0.650994	0.229909

## Sheet: Supplementary Table 2
	cor	cor.low.vs.high	probeset.affy	probe	EntrezGene.ID	gene_id	gene_short_name	ensembl_gene_id	entrezgene	hgnc_symbol	unigene	description	chromosome_name	start_position	end_position	strand	band	best
geneid.1	0.51063	low.cor	229819_at	geneid.1	1	ENSG00000121410	A1BG	ENSG00000121410	1	A1BG	Hs.529161	alpha-1-B glycoprotein [Source:HGNC Symbol;Acc:5]	19	58856544	58864865	-1	q13.43	TRUE
geneid.10	0.797187	high.cor	206797_at	geneid.10	10	ENSG00000156006	NAT2	ENSG00000156006	10	NAT2	Hs.2	N-acetyltransferase 2 (arylamine N-acetyltransferase) [Source:HGNC Symbol;Acc:7646]	8	18248755	18258728	1	p22	TRUE
geneid.100	0.967267	high.cor	204639_at	geneid.100	100	ENSG00000196839	ADA	ENSG00000196839	100	ADA	NA	adenosine deaminase [Source:HGNC Symbol;Acc:186]	20	43248163	43280874	-1	q13.12	TRUE
geneid.1000	0.87782	high.cor	203440_at	geneid.1000	1000	ENSG00000170558	CDH2	ENSG00000170558	1000	CDH2	Hs.464829	cadherin 2, type 1, N-cadherin (neuronal) [Source:HGNC Symbol;Acc:1759]	18	25530930	25757410	-1	q12.1	TRUE
geneid.10000	0.690757	low.cor	224229_s_at	geneid.10000	10000	ENSG00000117020	AKT3	ENSG00000117020	10000	AKT3	Hs.498292	v-akt murine thymoma viral oncogene homolog 3 [Source:HGNC Symbol;Acc:393]	1	243651535	244014381	-1	q44	TRUE
geneid.10001	0.756417	high.cor	210104_at	geneid.10001	10001	ENSG00000133997	MED6	ENSG00000133997	10001	MED6	Hs.497353	mediator complex subunit 6 [Source:HGNC Symbol;Acc:19970]	14	71047974	71067384	-1	q24.2	TRUE
geneid.10003	0.726018	high.cor	222161_at	geneid.10003	10003	ENSG00000077616	NAALAD2	ENSG00000077616	10003	NAALAD2	Hs.503560	N-acetylated alpha-linked acidic dipeptidase 2 [Source:HGNC Symbol;Acc:14526]	11	89864683	89926062	1	q14.3	TRUE
geneid.10004	0.579855	low.cor	228424_at	geneid.10004	10004	ENSG00000168060	NAALADL1	ENSG00000168060	10004	NAALADL1	Hs.13967	N-acetylated alpha-linked acidic dipeptidase-like 1 [Source:HGNC Symbol;Acc:23536]	11	64812290	64826021	-1	q13.1	TRUE
geneid.10005	0.807234	high.cor	204212_at	geneid.10005	10005	ENSG00000101473	ACOT8	ENSG00000101473	10005	ACOT8	Hs.444776	acyl-CoA thioesterase 8 [Source:HGNC Symbol;Acc:15919]	20	44470360	44486045	-1	q13.12	TRUE
geneid.10006	0.645644	low.cor	209028_s_at	geneid.10006	10006	ENSG00000136754	ABI1	ENSG00000136754	10006	ABI1	Hs.508148	abl-interactor 1 [Source:HGNC Symbol;Acc:11320]	10	27035522	27150016	-1	p12.1	TRUE
geneid.10007	0.746565	high.cor	202382_s_at	geneid.10007	10007	ENSG00000113552	GNPDA1	ENSG00000113552	10007	GNPDA1	Hs.633853	glucosamine-6-phosphate deaminase 1 [Source:HGNC Symbol;Acc:4417]	5	141371314	141392606	-1	q31.3	TRUE
geneid.10008	0.804576	high.cor	227647_at	geneid.10008	10008	ENSG00000175538	KCNE3	ENSG00000175538	10008	KCNE3	Hs.523899	potassium voltage-gated channel, Isk-related family, member 3 [Source:HGNC Symbol;Acc:6243]	11	74165886	74178774	-1	q13.4	TRUE
geneid.1001	0.96286	high.cor	203256_at	geneid.1001	1001	ENSG00000062038	CDH3	ENSG00000062038	1001	CDH3	Hs.191842	cadherin 3, type 1, P-cadherin (placental) [Source:HGNC Symbol;Acc:1762]	16	68670092	68756519	1	q22.1	TRUE
geneid.10010	0.775603	high.cor	209451_at	geneid.10010	10010	ENSG00000136560	TANK	ENSG00000136560	10010	TANK	Hs.132257	TRAF family member-associated NFKB activator [Source:HGNC Symbol;Acc:11562]	2	161993419	162092732	1	q24.2	TRUE
geneid.100101467	0.85805	high.cor	228125_at	geneid.100101467	100101467	ENSG00000186814	ZSCAN30	ENSG00000186814	100101467	ZSCAN30	Hs.690667	zinc finger and SCAN domain containing 30 [Source:HGNC Symbol;Acc:33517]	18	32831032	32870196	-1	q12.2	TRUE
geneid.10011	0.846189	high.cor	224864_at	geneid.10011	10011	ENSG00000213523	SRA1	ENSG00000213523	10011	SRA1	Hs.653135	steroid receptor RNA activator 1 [Source:HGNC Symbol;Acc:11281]	5	139916925	139937895	-1	q31.3	TRUE
geneid.100113407	0.810863	high.cor	235798_at	geneid.100113407	100113407	ENSG00000205269	TMEM170B	ENSG00000205269	100113407	TMEM170B	Hs.146317	transmembrane protein 170B [Source:HGNC Symbol;Acc:34244]	6	11537938	11583757	1	p24.2	TRUE
geneid.100125288	0.26938	low.cor	239720_at	geneid.100125288	100125288	ENSG00000220201	ZGLP1	ENSG00000220201	100125288	ZGLP1	Hs.709296	zinc finger, GATA-like protein 1 [Source:HGNC Symbol;Acc:37245]	19	10415479	10420556	-1	p13.2	TRUE
geneid.100128252	0.914182	high.cor	244740_at	geneid.100128252	100128252	ENSG00000166770	AC004696.1	ENSG00000166770	100128252	ZNF667-AS1	Hs.23133	ZNF667 antisense RNA 1 (head to head) [Source:HGNC Symbol;Acc:44321]	19	56988619	57012035	1	q13.43	TRUE
geneid.100128374	0.00395385	low.cor	1563709_at	geneid.100128374	100128374	ENSG00000176349	AC110781.3	ENSG00000176349	100128374	NA	Hs.683855	Protein LOC100128374 [Source:UniProtKB/TrEMBL;Acc:E9PF64]	7	1878222	1889567	1	p22.3	TRUE
geneid.100128496	-0.230156	low.cor	237793_at	geneid.100128496	100128496	ENSG00000149443	C20orf78	ENSG00000149443	100128496	C20orf78	NA	chromosome 20 open reading frame 78 [Source:HGNC Symbol;Acc:16210]	20	18790372	18810797	-1	p11.23	TRUE
geneid.100128788	0.5444	low.cor	1562930_at	geneid.100128788	100128788	ENSG00000205913	AC092117.1	ENSG00000205913	100128788	SRRM2-AS1	Hs.311208	SRRM2 antisense RNA 1 [Source:HGNC Symbol;Acc:44162]	16	2787077	2802601	-1	p13.3	TRUE
geneid.100128927	0.939526	high.cor	229691_at	geneid.100128927	100128927	ENSG00000179627	ZBTB42	ENSG00000179627	100128927	ZBTB42	Hs.170853	zinc finger and BTB domain containing 42 [Source:HGNC Symbol;Acc:32550]	14	105266933	105271049	1	q32.33	TRUE
geneid.100129128	0.212679	low.cor	220513_at	geneid.100129128	100129128	ENSG00000256980	RP11-257K9.7	ENSG00000256980	100129128	KHDC1L	Hs.663639	KH homology domain containing 1-like [Source:HGNC Symbol;Acc:37274]	6	73933267	73935493	-1	q13	TRUE
geneid.100129129	0.482077	low.cor	1559870_at	geneid.100129129	100129129	ENSG00000255020	AF131216.5	ENSG00000255020	100129129	NA	NA	NA	8	11203257	11205011	-1	p23.1	TRUE
geneid.100129271	-0.230926	low.cor	217087_at	geneid.100129271	100129271	ENSG00000198854	C1orf68	ENSG00000198854	100129271	C1orf68	Hs.601077	chromosome 1 open reading frame 68 [Source:HGNC Symbol;Acc:29468]	1	152691998	152692905	1	q21.3	TRUE
geneid.100129792	0.328571	low.cor	242519_at	geneid.100129792	100129792	ENSG00000198865	CCDC152	ENSG00000198865	100129792	CCDC152	Hs.745017	coiled-coil domain containing 152 [Source:HGNC Symbol;Acc:34438]	5	42756903	42802462	1	p12	TRUE
geneid.100130155	-0.0545148	low.cor	236693_at	geneid.100130155	100130155	ENSG00000254377	RP11-32K4.2	ENSG00000254377	100130155	LINC00966	Hs.614538	long intergenic non-protein coding RNA 966 [Source:HGNC Symbol;Acc:48723]	8	65285885	65296344	1	q12.3	TRUE
geneid.100130519	0.170793	low.cor	239128_at	geneid.100130519	100130519	ENSG00000188051	TMEM221	ENSG00000188051	100130519	TMEM221	Hs.436603	transmembrane protein 221 [Source:HGNC Symbol;Acc:21943]	19	17546318	17559376	-1	p13.11	TRUE
geneid.100130581	0.143246	low.cor	1570049_at	geneid.100130581	100130581	ENSG00000188825	AC087650.1	ENSG00000188825	100130581	LINC00910	Hs.546897	long intergenic non-protein coding RNA 910 [Source:HGNC Symbol;Acc:44361]	17	41447213	41466567	-1	q21.31	TRUE
geneid.100130733	0.752333	high.cor	238488_at	geneid.100130733	100130733	ENSG00000186105	LRRC70	ENSG00000186105	100130733	LRRC70	Hs.721348	leucine rich repeat containing 70 [Source:HGNC Symbol;Acc:35155]	5	61874562	61877275	1	q12.1	TRUE
geneid.100130894	0.279816	low.cor	1564158_a_at	geneid.100130894	100130894	ENSG00000214353	AC020763.1	ENSG00000214353	100130894	VAC14-AS1	Hs.678899	VAC14 antisense RNA 1 [Source:HGNC Symbol;Acc:48605]	16	70789001	70807154	1	q22.1	TRUE
geneid.100130933	-0.0364466	low.cor	236098_at	geneid.100130933	100130933	ENSG00000259120	C17orf110	ENSG00000259120	100130933	SMIM6	Hs.662541	small integral membrane protein 6 [Source:HGNC Symbol;Acc:40032]	17	73642323	73644057	1	q25.1	TRUE
geneid.100130958	0.605782	low.cor	1559960_x_at	geneid.100130958	100130958	ENSG00000205078	SYCE1L	ENSG00000205078	100130958	SYCE1L	NA	synaptonemal complex central element protein 1-like [Source:HGNC Symbol;Acc:37236]	16	77233294	77247112	1	q23.1	TRUE
geneid.100130967	0.750907	high.cor	230487_at	geneid.100130967	100130967	ENSG00000203711	C6orf99	ENSG00000203711	100130967	C6orf99	NA	chromosome 6 open reading frame 99 [Source:HGNC Symbol;Acc:21179]	6	159290954	159331385	1	q25.3	TRUE
geneid.100131096	0.7535	high.cor	230526_at	geneid.100131096	100131096	ENSG00000204282	AC021593.1	ENSG00000204282	100131096	TNRC6C-AS1	Hs.635442	TNRC6C antisense RNA 1 [Source:HGNC Symbol;Acc:44360]	17	76103479	76107880	-1	q25.3	TRUE
geneid.100131187	0.85818	high.cor	226482_s_at	geneid.100131187	100131187	ENSG00000215845	TSTD1	ENSG00000215845	100131187	TSTD1	NA	thiosulfate sulfurtransferase (rhodanese)-like domain containing 1 [Source:HGNC Symbol;Acc:35410]	1	161007421	161008780	-1	q23.3	TRUE
geneid.100131211	0.613819	low.cor	238014_at	geneid.100131211	100131211	ENSG00000189362	TMEM194B	ENSG00000189362	100131211	TMEM194B	Hs.659824	transmembrane protein 194B [Source:HGNC Symbol;Acc:33700]	2	191369068	191399448	-1	q32.2	TRUE
geneid.100131801	0.780334	high.cor	226006_at	geneid.100131801	100131801	ENSG00000229833	C19orf79	ENSG00000229833	100131801	PET100	NA	PET100 homolog (S. cerevisiae) [Source:HGNC Symbol;Acc:40038]	19	7694623	7696842	1	p13.2	TRUE
geneid.100132386	0.0228808	low.cor	234685_x_at	geneid.100132386	100132386	ENSG00000212722	KRTAP4-9	ENSG00000212722	100132386	KRTAP4-9	Hs.307018	keratin associated protein 4-9 [Source:HGNC Symbol;Acc:18910]	17	39261584	39262740	1	q21.2	TRUE
geneid.100132891	0.598457	low.cor	228438_at	geneid.100132891	100132891	ENSG00000235531	RP11-383H13.1	ENSG00000235531	100132891	NA	Hs.678121	Protein LOC100132891; cDNA FLJ53548 [Source:UniProtKB/TrEMBL;Acc:B7Z945]	8	72740402	73030628	1	q13.3	TRUE
geneid.100134259	0.635857	low.cor	230799_at	geneid.100134259	100134259	ENSG00000239332	AC016722.2	ENSG00000239332	100134259	NA	Hs.114449	Protein LOC100134259 [Source:UniProtKB/TrEMBL;Acc:C9J0P5]	2	47043836	47086146	1	p21	TRUE
geneid.100137047	0.217851	low.cor	222256_s_at	geneid.100137047	100137047	ENSG00000243789	JMJD7	ENSG00000243789	100137047	JMJD7	NA	jumonji domain containing 7 [Source:HGNC Symbol;Acc:34397]	15	42120283	42129779	1	q15.1	TRUE
geneid.10014	0.35323	low.cor	229408_at	geneid.10014	10014	ENSG00000108840	HDAC5	ENSG00000108840	10014	HDAC5	Hs.438782	histone deacetylase 5 [Source:HGNC Symbol;Acc:14068]	17	42154114	42201070	-1	q21.31	TRUE
geneid.100141515	0.0878921	low.cor	236981_at	geneid.100141515	100141515	ENSG00000187997	C17orf99	ENSG00000187997	100141515	C17orf99	Hs.633034	chromosome 17 open reading frame 99 [Source:HGNC Symbol;Acc:34490]	17	76142434	76162258	1	q25.3	TRUE
geneid.100144748	-0.172295	low.cor	244431_at	geneid.100144748	100144748	ENSG00000227268	KLLN	ENSG00000227268	100144748	KLLN	Hs.313888	killin, p53-regulated DNA replication inhibitor [Source:HGNC Symbol;Acc:37212]	10	89618918	89623194	-1	q23.31	TRUE
geneid.10015	0.445878	low.cor	222394_at	geneid.10015	10015	ENSG00000170248	PDCD6IP	ENSG00000170248	10015	PDCD6IP	Hs.475896	programmed cell death 6 interacting protein [Source:HGNC Symbol;Acc:8766]	3	33839844	33911194	1	p22.3	TRUE
geneid.10016	0.711304	high.cor	203415_at	geneid.10016	10016	ENSG00000249915	PDCD6	ENSG00000249915	10016	PDCD6	NA	programmed cell death 6 [Source:HGNC Symbol;Acc:8765]	5	271736	353971	1	p15.33	TRUE
geneid.10017	0.319549	low.cor	221320_at	geneid.10017	10017	ENSG00000137875	BCL2L10	ENSG00000137875	10017	BCL2L10	Hs.283672	BCL2-like 10 (apoptosis facilitator) [Source:HGNC Symbol;Acc:993]	15	52401460	52404972	-1	q21.2	TRUE
geneid.100170229	0.189979	low.cor	1565849_a_at	geneid.100170229	100170229	ENSG00000226763	SRRM5	ENSG00000226763	100170229	SRRM5	Hs.722032	serine/arginine repetitive matrix 5 [Source:HGNC Symbol;Acc:37248]	19	44100769	44118649	1	q13.31	TRUE
geneid.100170765	0.122704	low.cor	231632_at	geneid.100170765	100170765	ENSG00000204978	C19orf69	ENSG00000204978	100170765	C19orf69	Hs.649452	chromosome 19 open reading frame 69 [Source:HGNC Symbol;Acc:34497]	19	41949063	41950670	1	q13.2	TRUE
geneid.100170841	0.731916	high.cor	228066_at	geneid.100170841	100170841	ENSG00000179294	C17orf96	ENSG00000179294	100170841	C17orf96	Hs.445574	chromosome 17 open reading frame 96 [Source:HGNC Symbol;Acc:34493]	17	36827961	36831187	-1	q12	TRUE
geneid.10018	0.721221	high.cor	225606_at	geneid.10018	10018	ENSG00000153094	BCL2L11	ENSG00000153094	10018	BCL2L11	NA	BCL2-like 11 (apoptosis facilitator) [Source:HGNC Symbol;Acc:994]	2	111876955	111926024	1	q13	TRUE
geneid.100188893	0.803215	high.cor	218233_s_at	geneid.100188893	100188893	ENSG00000214736	TOMM6	ENSG00000214736	100188893	TOMM6	NA	translocase of outer mitochondrial membrane 6 homolog (yeast) [Source:HGNC Symbol;Acc:34528]	6	41755400	41757636	1	p21.1	TRUE
geneid.10019	0.888903	high.cor	203320_at	geneid.10019	10019	ENSG00000111252	SH2B3	ENSG00000111252	10019	SH2B3	Hs.506784	SH2B adaptor protein 3 [Source:HGNC Symbol;Acc:29605]	12	111843752	111889427	1	q24.12	TRUE
geneid.100190938	0.505639	low.cor	232731_x_at	geneid.100190938	100190938	ENSG00000197291	AC100793.1	ENSG00000197291	100190938	RAMP2-AS1	Hs.655265	RAMP2 antisense RNA 1 [Source:HGNC Symbol;Acc:44358]	17	40905932	40913275	-1	q21.31	TRUE
geneid.1002	0.0841327	low.cor	220227_at	geneid.1002	1002	ENSG00000179242	CDH4	ENSG00000179242	1002	CDH4	Hs.473231	cadherin 4, type 1, R-cadherin (retinal) [Source:HGNC Symbol;Acc:1763]	20	59827482	60515673	1	q13.33	TRUE
geneid.10020	0.888456	high.cor	205042_at	geneid.10020	10020	ENSG00000159921	GNE	ENSG00000159921	10020	GNE	Hs.5920	glucosamine (UDP-N-acetyl)-2-epimerase/N-acetylmannosamine kinase [Source:HGNC Symbol;Acc:23657]	9	36214438	36277053	-1	p13.3	TRUE
geneid.10021	0.0296863	low.cor	230208_at	geneid.10021	10021	ENSG00000138622	HCN4	ENSG00000138622	10021	HCN4	Hs.86941	hyperpolarization activated cyclic nucleotide-gated potassium channel 4 [Source:HGNC Symbol;Acc:16882]	15	73612200	73661605	-1	q24.1	TRUE
geneid.10022	0.332558	low.cor	221091_at	geneid.10022	10022	ENSG00000172410	INSL5	ENSG00000172410	10022	INSL5	Hs.251380	insulin-like 5 [Source:HGNC Symbol;Acc:6088]	1	67263424	67266939	-1	p31.3	TRUE
geneid.10023	0.766723	high.cor	219889_at	geneid.10023	10023	ENSG00000165879	FRAT1	ENSG00000165879	10023	FRAT1	Hs.126057	frequently rearranged in advanced T-cell lymphomas [Source:HGNC Symbol;Acc:3944]	10	99079022	99081672	1	q24.1	TRUE
geneid.10024	0.810539	high.cor	204649_at	geneid.10024	10024	ENSG00000135451	TROAP	ENSG00000135451	10024	TROAP	Hs.524399	trophinin associated protein [Source:HGNC Symbol;Acc:12327]	12	49717019	49725514	1	q13.12	TRUE
geneid.10025	0.262834	low.cor	221418_s_at	geneid.10025	10025	ENSG00000175221	MED16	ENSG00000175221	10025	MED16	Hs.365207	mediator complex subunit 16 [Source:HGNC Symbol;Acc:17556]	19	867962	893218	-1	p13.3	TRUE
geneid.10026	0.620366	low.cor	227639_at	geneid.10026	10026	ENSG00000142892	PIGK	ENSG00000142892	10026	PIGK	Hs.178305	phosphatidylinositol glycan anchor biosynthesis, class K [Source:HGNC Symbol;Acc:8965]	1	77554675	77685115	-1	p31.1	TRUE
geneid.100288797	-0.133848	low.cor	1554042_s_at	geneid.100288797	100288797	ENSG00000198326	RP5-860F19.6	ENSG00000198326	100288797	TMEM239	Hs.664180	transmembrane protein 239 [Source:HGNC Symbol;Acc:40044]	20	2795614	2800930	1	p13	TRUE
geneid.100289090	0.703008	high.cor	1556839_s_at	geneid.100289090	100289090	ENSG00000174171	AC020659.1	ENSG00000174171	100289090	NA	Hs.650238	NA	15	42184991	42190773	1	q15.1	TRUE
geneid.100289097	0.545631	low.cor	215160_x_at	geneid.100289097	100289097	ENSG00000149531	FRG1B	ENSG00000149531	100289097	FRG1B	NA	FSHD region gene 1 family, member B [Source:HGNC Symbol;Acc:15792]	20	29611857	29634010	1	q11.21	TRUE
geneid.100289635	0.822984	high.cor	227822_at	geneid.100289635	100289635	ENSG00000196458	ZNF605	ENSG00000196458	100289635	ZNF605	Hs.29698	zinc finger protein 605 [Source:HGNC Symbol;Acc:28068]	12	133498019	133532892	-1	q24.33	TRUE
geneid.100289678	0.452295	low.cor	221876_at	geneid.100289678	100289678	ENSG00000204946	ZNF783	ENSG00000204946	100289678	ZNF783	Hs.490512	zinc finger family member 783 [Source:HGNC Symbol;Acc:27222]	7	148959262	148994393	1	q36.1	TRUE
geneid.1003	0.886116	high.cor	204677_at	geneid.1003	1003	ENSG00000179776	CDH5	ENSG00000179776	1003	CDH5	Hs.76206	cadherin 5, type 2 (vascular endothelium) [Source:HGNC Symbol;Acc:1764]	16	66400533	66438686	1	q21	TRUE
geneid.100303755	0.874903	high.cor	228543_at	geneid.100303755	100303755	ENSG00000232838	AL050321.1	ENSG00000232838	100303755	PET117	Hs.629115	PET117 homolog (S. cerevisiae) [Source:HGNC Symbol;Acc:40045]	20	18118499	18123810	1	p11.23	TRUE
geneid.100316904	0.258366	low.cor	37796_at	geneid.100316904	100316904	ENSG00000205307	SAP25	ENSG00000205307	100316904	SAP25	NA	Sin3A-associated protein, 25kDa [Source:HGNC Symbol;Acc:41908]	7	100169855	100171270	-1	q22.1	TRUE
geneid.10036	0.8423	high.cor	214426_x_at	geneid.10036	10036	ENSG00000167670	CHAF1A	ENSG00000167670	10036	CHAF1A	Hs.79018	chromatin assembly factor 1, subunit A (p150) [Source:HGNC Symbol;Acc:1910]	19	4402659	4445015	1	p13.3	TRUE
geneid.100379224	0.066308	low.cor	222947_at	geneid.100379224	100379224	ENSG00000186019	ZNF224	ENSG00000186019	100379224	NA	Hs.585869	NA	19	44609616	44617298	-1	q13.31	TRUE
geneid.10038	0.726666	high.cor	214086_s_at	geneid.10038	10038	ENSG00000129484	PARP2	ENSG00000129484	10038	PARP2	Hs.409412	poly (ADP-ribose) polymerase 2 [Source:HGNC Symbol;Acc:272]	14	20811741	20826064	1	q11.2	TRUE
geneid.100381270	0.669886	low.cor	1565867_a_at	geneid.100381270	100381270	ENSG00000257315	ZBED6	ENSG00000257315	100381270	ZBED6	Hs.716666	zinc finger, BED-type containing 6 [Source:HGNC Symbol;Acc:33273]	1	203765437	203769686	1	q32.1	TRUE
geneid.10039	0.720054	high.cor	209940_at	geneid.10039	10039	ENSG00000041880	PARP3	ENSG00000041880	10039	PARP3	Hs.271742	poly (ADP-ribose) polymerase family, member 3 [Source:HGNC Symbol;Acc:273]	3	51976361	51982883	1	p21.2	TRUE
geneid.1004	0.835753	high.cor	214803_at	geneid.1004	1004	ENSG00000113361	CDH6	ENSG00000113361	1004	CDH6	Hs.124776	cadherin 6, type 2, K-cadherin (fetal kidney) [Source:HGNC Symbol;Acc:1765]	5	31193857	31329253	1	p13.3	TRUE
geneid.10040	0.959489	high.cor	204485_s_at	geneid.10040	10040	ENSG00000141198	TOM1L1	ENSG00000141198	10040	TOM1L1	Hs.153504	target of myb1 (chicken)-like 1 [Source:HGNC Symbol;Acc:11983]	17	52976748	53039310	1	q22	TRUE
geneid.10042	0.828818	high.cor	212597_s_at	geneid.10042	10042	ENSG00000100281	HMGXB4	ENSG00000100281	10042	HMGXB4	Hs.197086	HMG box domain containing 4 [Source:HGNC Symbol;Acc:5003]	22	35653445	35691800	1	q12.3	TRUE
geneid.100423062	0.884431	high.cor	214677_x_at	geneid.100423062	100423062	ENSG00000254709	IGLL5	ENSG00000254709	100423062	IGLL5	NA	immunoglobulin lambda-like polypeptide 5 [Source:HGNC Symbol;Acc:38476]	22	23229960	23238005	1	q11.22	TRUE
geneid.10043	0.469082	low.cor	202807_s_at	geneid.10043	10043	ENSG00000100284	TOM1	ENSG00000100284	10043	TOM1	Hs.474705	target of myb1 (chicken) [Source:HGNC Symbol;Acc:11982]	22	35695268	35743985	1	q12.3	TRUE
geneid.10044	0.819808	high.cor	226673_at	geneid.10044	10044	ENSG00000095370	SH2D3C	ENSG00000095370	10044	SH2D3C	Hs.306412	SH2 domain containing 3C [Source:HGNC Symbol;Acc:16884]	9	130500596	130541020	-1	q34.11	TRUE
geneid.10045	0.674034	low.cor	219513_s_at	geneid.10045	10045	ENSG00000125731	SH2D3A	ENSG00000125731	10045	SH2D3A	Hs.439645	SH2 domain containing 3A [Source:HGNC Symbol;Acc:16885]	19	6752171	6767599	-1	p13.3	TRUE
geneid.10047	-0.00742316	low.cor	220627_at	geneid.10047	10047	ENSG00000125815	CST8	ENSG00000125815	10047	CST8	Hs.121602	cystatin 8 (cystatin-related epididymal specific) [Source:HGNC Symbol;Acc:2480]	20	23471738	23476655	1	p11.21	TRUE
geneid.10048	0.827197	high.cor	202582_s_at	geneid.10048	10048	ENSG00000010017	RANBP9	ENSG00000010017	10048	RANBP9	Hs.708182	RAN binding protein 9 [Source:HGNC Symbol;Acc:13727]	6	13621730	13711796	-1	p23	TRUE
geneid.10049	0.812743	high.cor	209015_s_at	geneid.10049	10049	ENSG00000105993	DNAJB6	ENSG00000105993	10049	DNAJB6	Hs.490745	DnaJ (Hsp40) homolog, subfamily B, member 6 [Source:HGNC Symbol;Acc:14888]	7	157128075	157210133	1	q36.3	TRUE
geneid.1005	0.395709	low.cor	220679_s_at	geneid.1005	1005	ENSG00000081138	CDH7	ENSG00000081138	1005	CDH7	Hs.657522	cadherin 7, type 2 [Source:HGNC Symbol;Acc:1766]	18	63417488	63548638	1	q22.1	TRUE
geneid.10050	0.0230116	low.cor	207051_at	geneid.10050	10050	ENSG00000146039	SLC17A4	ENSG00000146039	10050	SLC17A4	Hs.282931	solute carrier family 17 (sodium phosphate), member 4 [Source:HGNC Symbol;Acc:10932]	6	25754927	25781419	1	p22.2	TRUE
geneid.100505659	-0.0887203	low.cor	230978_at	geneid.100505659	100505659	ENSG00000253138	RP11-366K18.3	ENSG00000253138	100505659	LINC00967	Hs.529729	long intergenic non-protein coding RNA 967 [Source:HGNC Symbol;Acc:48725]	8	67104328	67109550	1	q13.1	TRUE
geneid.100506012	0.570391	low.cor	242253_at	geneid.100506012	100506012	ENSG00000230510	AC011551.1	ENSG00000230510	100506012	PPP5D1	Hs.605018	PPP5 tetratricopeptide repeat domain containing 1 [Source:HGNC Symbol;Acc:44209]	19	46984053	47104457	-1	q13.32	TRUE
geneid.100506049	0.117365	low.cor	244079_at	geneid.100506049	100506049	ENSG00000205858	AC005014.4	ENSG00000205858	100506049	LRRC72	Hs.278036	leucine rich repeat containing 72 [Source:HGNC Symbol;Acc:42972]	7	16566505	16621193	1	p21.1	TRUE
geneid.100506144	0.768538	high.cor	213698_at	geneid.100506144	100506144	ENSG00000243749	ZMYM6NB	ENSG00000243749	100506144	ZMYM6NB	NA	ZMYM6 neighbor [Source:HGNC Symbol;Acc:40021]	1	35447136	35450954	-1	p34.3	TRUE
geneid.100506243	0.821817	high.cor	228721_at	geneid.100506243	100506243	ENSG00000240747	KRBOX1	ENSG00000240747	100506243	KRBOX1	NA	KRAB box domain containing 1 [Source:HGNC Symbol;Acc:38708]	3	42850938	43097363	1	p22.1	TRUE
geneid.100506302	0.487296	low.cor	243224_at	geneid.100506302	100506302	ENSG00000216895	AC009403.2	ENSG00000216895	100506302	NA	NA	Protein LOC100506302 [Source:UniProtKB/TrEMBL;Acc:B5MCR4]	7	155403925	155437899	-1	q36.3	TRUE
geneid.100506658	0.623671	low.cor	235937_at	geneid.100506658	100506658	ENSG00000197822	OCLN	ENSG00000197822	100506658	OCLN	Hs.592605	occludin [Source:HGNC Symbol;Acc:8104]	5	68788119	68853931	1	q13.2	TRUE
geneid.100506742	0.302372	low.cor	1564736_a_at	geneid.100506742	100506742	ENSG00000204403	CASP12	ENSG00000204403	100506742	CASP12	Hs.476989	caspase 12 (gene/pseudogene) [Source:HGNC Symbol;Acc:19004]	11	104756445	104769397	-1	q22.3	TRUE
geneid.100506791	0.185861	low.cor	240162_at	geneid.100506791	100506791	ENSG00000250584	RP11-325I22.2	ENSG00000250584	100506791	NA	Hs.146092	NA	5	1363697	1380182	-1	p15.33	TRUE
geneid.100507431	0.399281	low.cor	1552972_at	geneid.100507431	100507431	ENSG00000254842	RP11-890B15.2	ENSG00000254842	100507431	NA	Hs.375101	NA	11	130714086	130735456	-1	q24.3	TRUE
geneid.100507436	0.621079	low.cor	205904_at	geneid.100507436	100507436	ENSG00000204520	MICA	ENSG00000204520	100507436	MICA	Hs.739327	MHC class I polypeptide-related sequence A [Source:HGNC Symbol;Acc:7090]	6	31371356	31383092	1	p21.33	TRUE
geneid.10051	0.896163	high.cor	201664_at	geneid.10051	10051	ENSG00000113810	SMC4	ENSG00000113810	10051	SMC4	Hs.58992	structural maintenance of chromosomes 4 [Source:HGNC Symbol;Acc:14013]	3	160117062	160152750	1	q25.33	TRUE
geneid.10052	0.809668	high.cor	228776_at	geneid.10052	10052	ENSG00000182963	GJC1	ENSG00000182963	10052	GJC1	Hs.532593	gap junction protein, gamma 1, 45kDa [Source:HGNC Symbol;Acc:4280]	17	42875816	42908184	-1	q21.31	TRUE
geneid.10053	0.782798	high.cor	218261_at	geneid.10053	10053	ENSG00000129354	AP1M2	ENSG00000129354	10053	AP1M2	Hs.18894	adaptor-related protein complex 1, mu 2 subunit [Source:HGNC Symbol;Acc:558]	19	10683347	10697991	-1	p13.2	TRUE
geneid.10054	0.878727	high.cor	201177_s_at	geneid.10054	10054	ENSG00000126261	UBA2	ENSG00000126261	10054	UBA2	Hs.602273	ubiquitin-like modifier activating enzyme 2 [Source:HGNC Symbol;Acc:30661]	19	34919257	34960853	1	q13.11	TRUE
geneid.10055	0.767371	high.cor	1555618_s_at	geneid.10055	10055	ENSG00000142230	SAE1	ENSG00000142230	10055	SAE1	Hs.620309	SUMO1 activating enzyme subunit 1 [Source:HGNC Symbol;Acc:30660]	19	47616531	47713886	1	q13.32	TRUE
geneid.10056	0.901607	high.cor	223035_s_at	geneid.10056	10056	ENSG00000116120	FARSB	ENSG00000116120	10056	FARSB	Hs.471452	phenylalanyl-tRNA synthetase, beta subunit [Source:HGNC Symbol;Acc:17800]	2	223435255	223521056	-1	q36.1	TRUE
geneid.10057	0.953656	high.cor	226363_at	geneid.10057	10057	ENSG00000114770	ABCC5	ENSG00000114770	10057	ABCC5	Hs.721439	ATP-binding cassette, sub-family C (CFTR/MRP), member 5 [Source:HGNC Symbol;Acc:56]	3	183637722	183735803	-1	q27.1	TRUE
geneid.10058	0.835299	high.cor	203192_at	geneid.10058	10058	ENSG00000115657	ABCB6	ENSG00000115657	10058	ABCB6	Hs.107911	ATP-binding cassette, sub-family B (MDR/TAP), member 6 [Source:HGNC Symbol;Acc:47]	2	220074490	220083712	-1	q35	TRUE
geneid.10059	0.579855	low.cor	226154_at	geneid.10059	10059	ENSG00000087470	DNM1L	ENSG00000087470	10059	DNM1L	NA	dynamin 1-like [Source:HGNC Symbol;Acc:2973]	12	32832134	32898486	1	p11.21	TRUE
geneid.1006	0.414506	low.cor	241500_at	geneid.1006	1006	ENSG00000150394	CDH8	ENSG00000150394	1006	CDH8	Hs.368322	cadherin 8, type 2 [Source:HGNC Symbol;Acc:1767]	16	61681146	62070939	-1	q21	TRUE
geneid.10060	0.00369458	low.cor	208462_s_at	geneid.10060	10060	ENSG00000069431	ABCC9	ENSG00000069431	10060	ABCC9	Hs.446050	ATP-binding cassette, sub-family C (CFTR/MRP), member 9 [Source:HGNC Symbol;Acc:60]	12	21950335	22094336	-1	p12.1	TRUE
geneid.10061	0.160358	low.cor	207623_at	geneid.10061	10061	ENSG00000033050	ABCF2	ENSG00000033050	10061	ABCF2	Hs.654958	ATP-binding cassette, sub-family F (GCN20), member 2 [Source:HGNC Symbol;Acc:71]	7	150904923	150924316	-1	q36.1	TRUE
geneid.10062	0.817928	high.cor	203920_at	geneid.10062	10062	ENSG00000025434	NR1H3	ENSG00000025434	10062	NR1H3	Hs.438863	nuclear receptor subfamily 1, group H, member 3 [Source:HGNC Symbol;Acc:7966]	11	47269851	47290396	1	p11.2	TRUE
geneid.10063	0.814623	high.cor	203880_at	geneid.10063	10063	ENSG00000138495	COX17	ENSG00000138495	10063	COX17	NA	COX17 cytochrome c oxidase copper chaperone [Source:HGNC Symbol;Acc:2264]	3	119373360	119396301	-1	q13.33	TRUE
geneid.100652824	0.0418719	low.cor	1564193_at	geneid.100652824	100652824	ENSG00000182329	AC079354.1	ENSG00000182329	100652824	NA	Hs.686898	uncharacterized protein KIAA2012 [Source:RefSeq peptide;Acc:NP_001264301]	2	202937978	203062585	1	q33.1	TRUE
geneid.100652929	-0.122227	low.cor	1563119_at	geneid.100652929	100652929	ENSG00000214105	AC105337.1	ENSG00000214105	100652929	NA	Hs.559249	NA	17	77681075	77686081	1	q25.3	TRUE
geneid.10066	0.616736	low.cor	218143_s_at	geneid.10066	10066	ENSG00000140497	SCAMP2	ENSG00000140497	10066	SCAMP2	Hs.458917	secretory carrier membrane protein 2 [Source:HGNC Symbol;Acc:10564]	15	75136071	75165706	-1	q24.1	TRUE
geneid.10067	0.70223	high.cor	201771_at	geneid.10067	10067	ENSG00000116521	SCAMP3	ENSG00000116521	10067	SCAMP3	Hs.200600	secretory carrier membrane protein 3 [Source:HGNC Symbol;Acc:10565]	1	155225770	155232221	-1	q22	TRUE
geneid.10068	0.87769	high.cor	222868_s_at	geneid.10068	10068	ENSG00000137496	IL18BP	ENSG00000137496	10068	IL18BP	Hs.591967	interleukin 18 binding protein [Source:HGNC Symbol;Acc:5987]	11	71709587	71716761	1	q13.4	TRUE
geneid.10069	0.810928	high.cor	218377_s_at	geneid.10069	10069	ENSG00000156253	RWDD2B	ENSG00000156253	10069	RWDD2B	Hs.123354	RWD domain containing 2B [Source:HGNC Symbol;Acc:1302]	21	30376705	30391699	-1	q21.3	TRUE
geneid.1007	-0.0564422	low.cor	207729_at	geneid.1007	1007	ENSG00000113100	CDH9	ENSG00000113100	1007	CDH9	Hs.272212	cadherin 9, type 2 (T1-cadherin) [Source:HGNC Symbol;Acc:1768]	5	26880709	27121257	-1	p14.1	TRUE
geneid.10071	-0.100337	low.cor	226654_at	geneid.10071	10071	ENSG00000205277	MUC12	ENSG00000205277	10071	MUC12	Hs.489355	mucin 12, cell surface associated [Source:HGNC Symbol;Acc:7510]	7	100612904	100662230	1	q22.1	TRUE
geneid.10072	0.776939	high.cor	232510_s_at	geneid.10072	10072	ENSG00000254986	DPP3	ENSG00000254986	10072	DPP3	Hs.502914	dipeptidyl-peptidase 3 [Source:HGNC Symbol;Acc:3008]	11	66247484	66277130	1	q13.2	TRUE
geneid.10073	0.731073	high.cor	207438_s_at	geneid.10073	10073	ENSG00000169371	SNUPN	ENSG00000169371	10073	SNUPN	Hs.21577	snurportin 1 [Source:HGNC Symbol;Acc:14245]	15	75890424	75918810	-1	q24.2	TRUE
geneid.10076	0.277677	low.cor	211320_s_at	geneid.10076	10076	ENSG00000060656	PTPRU	ENSG00000060656	10076	PTPRU	Hs.19718	protein tyrosine phosphatase, receptor type, U [Source:HGNC Symbol;Acc:9683]	1	29563028	29653325	1	p35.3	TRUE
geneid.10077	0.151672	low.cor	233467_s_at	geneid.10077	10077	ENSG00000064201	TSPAN32	ENSG00000064201	10077	TSPAN32	NA	tetraspanin 32 [Source:HGNC Symbol;Acc:13410]	11	2323227	2339430	1	p15.5	TRUE
geneid.10078	0.656015	low.cor	218612_s_at	geneid.10078	10078	ENSG00000184281	TSSC4	ENSG00000184281	10078	TSSC4	Hs.523424	tumor suppressing subtransferable candidate 4 [Source:HGNC Symbol;Acc:12386]	11	2421718	2425106	1	p15.5	TRUE
geneid.10079	0.847161	high.cor	212062_at	geneid.10079	10079	ENSG00000054793	ATP9A	ENSG00000054793	10079	ATP9A	Hs.649234	ATPase, class II, type 9A [Source:HGNC Symbol;Acc:13540]	20	50213053	50385173	-1	q13.2	TRUE
geneid.1008	0.244721	low.cor	220115_s_at	geneid.1008	1008	ENSG00000040731	CDH10	ENSG00000040731	1008	CDH10	Hs.92489	cadherin 10, type 2 (T2-cadherin) [Source:HGNC Symbol;Acc:1749]	5	24487209	24645087	-1	p14.1	TRUE
geneid.10081	0.741898	high.cor	231809_x_at	geneid.10081	10081	ENSG00000090470	PDCD7	ENSG00000090470	10081	PDCD7	Hs.458596	programmed cell death 7 [Source:HGNC Symbol;Acc:8767]	15	65409717	65426174	-1	q22.31	TRUE
geneid.10082	0.812095	high.cor	227059_at	geneid.10082	10082	ENSG00000183098	GPC6	ENSG00000183098	10082	GPC6	Hs.444329	glypican 6 [Source:HGNC Symbol;Acc:4454]	13	93879095	95059655	1	q31.3	TRUE
geneid.10083	0.0534742	low.cor	211184_s_at	geneid.10083	10083	ENSG00000006611	USH1C	ENSG00000006611	10083	USH1C	Hs.502072	Usher syndrome 1C (autosomal recessive, severe) [Source:HGNC Symbol;Acc:12597]	11	17515442	17565963	-1	p15.1	TRUE
geneid.10085	0.796474	high.cor	207379_at	geneid.10085	10085	ENSG00000164176	EDIL3	ENSG00000164176	10085	EDIL3	Hs.482730	EGF-like repeats and discoidin I-like domains 3 [Source:HGNC Symbol;Acc:3173]	5	83236373	83680611	-1	q14.3	TRUE
geneid.10086	0.200904	low.cor	233767_at	geneid.10086	10086	ENSG00000132297	HHLA1	ENSG00000132297	10086	HHLA1	Hs.285026	HERV-H LTR-associating 1 [Source:HGNC Symbol;Acc:4904]	8	133073733	133123406	-1	q24.22	TRUE
geneid.10087	0.730101	high.cor	226277_at	geneid.10087	10087	ENSG00000113163	COL4A3BP	ENSG00000113163	10087	COL4A3BP	Hs.270437	collagen, type IV, alpha 3 (Goodpasture antigen) binding protein [Source:HGNC Symbol;Acc:2205]	5	74664311	74807963	-1	q13.3	TRUE
geneid.100885848	0.191405	low.cor	238740_at	geneid.100885848	100885848	ENSG00000108825	AARSD1	ENSG00000108825	100885848	PTGES3L-AARSD1	Hs.317403	PTGES3L-AARSD1 readthrough [Source:HGNC Symbol;Acc:43946]	17	41102543	41132545	-1	q21.31	TRUE
geneid.10089	0.311058	low.cor	220412_x_at	geneid.10089	10089	ENSG00000173338	KCNK7	ENSG00000173338	10089	KCNK7	Hs.175218	potassium channel, subfamily K, member 7 [Source:HGNC Symbol;Acc:6282]	11	65360326	65363467	-1	q13.1	TRUE
geneid.1009	0.855198	high.cor	207173_x_at	geneid.1009	1009	ENSG00000140937	CDH11	ENSG00000140937	1009	CDH11	Hs.116471	cadherin 11, type 2, OB-cadherin (osteoblast) [Source:HGNC Symbol;Acc:1750]	16	64977656	65160015	-1	q21	TRUE
geneid.10090	0.686349	low.cor	205139_s_at	geneid.10090	10090	ENSG00000111962	UST	ENSG00000111962	10090	UST	Hs.594962	uronyl-2-sulfotransferase [Source:HGNC Symbol;Acc:17223]	6	149068464	149398126	1	q25.1	TRUE
geneid.10092	0.759852	high.cor	211963_s_at	geneid.10092	10092	ENSG00000162704	ARPC5	ENSG00000162704	10092	ARPC5	Hs.518609	actin related protein 2/3 complex, subunit 5, 16kDa [Source:HGNC Symbol;Acc:708]	1	183592401	183604892	-1	q25.3	TRUE
geneid.10093	0.836077	high.cor	217817_at	geneid.10093	10093	ENSG00000241553	ARPC4	ENSG00000241553	10093	ARPC4	Hs.680937	actin related protein 2/3 complex, subunit 4, 20kDa [Source:HGNC Symbol;Acc:707]	3	9834179	9855035	1	p25.3	TRUE
geneid.10094	0.358374	low.cor	208736_at	geneid.10094	10094	ENSG00000111229	ARPC3	ENSG00000111229	10094	ARPC3	Hs.609962	actin related protein 2/3 complex, subunit 3, 21kDa [Source:HGNC Symbol;Acc:706]	12	110872630	110888227	-1	q24.11	TRUE
geneid.10095	0.82454	high.cor	201954_at	geneid.10095	10095	ENSG00000130429	ARPC1B	ENSG00000130429	10095	ARPC1B	NA	actin related protein 2/3 complex, subunit 1B, 41kDa [Source:HGNC Symbol;Acc:704]	7	98971872	98992424	1	q22.1	TRUE
geneid.10096	-0.0722064	low.cor	228603_at	geneid.10096	10096	ENSG00000115091	ACTR3	ENSG00000115091	10096	ACTR3	Hs.433512	ARP3 actin-related protein 3 homolog (yeast) [Source:HGNC Symbol;Acc:170]	2	114647537	114720173	1	q14.1	TRUE
geneid.10097	0.610643	low.cor	200728_at	geneid.10097	10097	ENSG00000138071	ACTR2	ENSG00000138071	10097	ACTR2	Hs.744913	ARP2 actin-related protein 2 homolog (yeast) [Source:HGNC Symbol;Acc:169]	2	65454887	65498387	1	p14	TRUE
geneid.10098	0.935572	high.cor	225387_at	geneid.10098	10098	ENSG00000168785	TSPAN5	ENSG00000168785	10098	TSPAN5	Hs.118118	tetraspanin 5 [Source:HGNC Symbol;Acc:17753]	4	99391518	99579780	-1	q23	TRUE
geneid.10099	0.298418	low.cor	230282_at	geneid.10099	10099	ENSG00000140391	TSPAN3	ENSG00000140391	10099	TSPAN3	Hs.744863	tetraspanin 3 [Source:HGNC Symbol;Acc:17752]	15	77336359	77376326	-1	q24.3	TRUE
geneid.100996307	0.096448	low.cor	243703_x_at	geneid.100996307	100996307	ENSG00000213904	AC011497.1	ENSG00000213904	100996307	LIPE-AS1	Hs.466840	LIPE antisense RNA 1 [Source:HGNC Symbol;Acc:48589]	19	42901280	43156507	1	q13.2	TRUE
geneid.100996457	0.748185	high.cor	230939_at	geneid.100996457	100996457	ENSG00000253320	KB-1507C5.2	ENSG00000253320	100996457	NA	Hs.729262	HCG15011, isoform CRA_a; Protein LOC100996457 [Source:UniProtKB/TrEMBL;Acc:G3V139]	8	103876528	103990104	1	q22.3	TRUE
geneid.1010	0.214545	low.cor	207149_at	geneid.1010	1010	ENSG00000154162	CDH12	ENSG00000154162	1010	CDH12	Hs.113684	cadherin 12, type 2 (N-cadherin 2) [Source:HGNC Symbol;Acc:1751]	5	21750782	22853731	-1	p14.3	TRUE
geneid.10100	0.673321	low.cor	227233_at	geneid.10100	10100	ENSG00000134198	TSPAN2	ENSG00000134198	10100	TSPAN2	Hs.310458	tetraspanin 2 [Source:HGNC Symbol;Acc:20659]	1	115590632	115632121	-1	p13.2	TRUE
geneid.10101	0.4486	low.cor	218227_at	geneid.10101	10101	ENSG00000095906	NUBP2	ENSG00000095906	10101	NUBP2	Hs.256549	nucleotide binding protein 2 [Source:HGNC Symbol;Acc:8042]	16	1832902	1839192	1	p13.3	TRUE
geneid.10102	0.332188	low.cor	214331_at	geneid.10102	10102	ENSG00000123297	TSFM	ENSG00000123297	10102	TSFM	NA	Ts translation elongation factor, mitochondrial [Source:HGNC Symbol;Acc:12367]	12	58176372	58201854	1	q14.1	TRUE
geneid.10103	0.952489	high.cor	209114_at	geneid.10103	10103	ENSG00000117472	TSPAN1	ENSG00000117472	10103	TSPAN1	Hs.38972	tetraspanin 1 [Source:HGNC Symbol;Acc:20657]	1	46640745	46651630	1	p34.1	TRUE
geneid.10105	0.953526	high.cor	201489_at	geneid.10105	10105	ENSG00000108179	PPIF	ENSG00000108179	10105	PPIF	Hs.381072	peptidylprolyl isomerase F [Source:HGNC Symbol;Acc:9259]	10	81107225	81115093	1	q22.3	TRUE
geneid.10106	0.816956	high.cor	203445_s_at	geneid.10106	10106	ENSG00000175215	CTDSP2	ENSG00000175215	10106	CTDSP2	Hs.524530	CTD (carboxy-terminal domain, RNA polymerase II, polypeptide A) small phosphatase 2 [Source:HGNC Symbol;Acc:17077]	12	58213710	58240522	-1	q14.1	TRUE
geneid.101060200	0.245917	low.cor	1569283_at	geneid.101060200	101060200	ENSG00000214029	ZNF891	ENSG00000214029	101060200	ZNF891	Hs.614816	zinc finger protein 891 [Source:HGNC Symbol;Acc:38709]	12	133694740	133707059	-1	q24.33	TRUE
geneid.10107	-0.0806339	low.cor	221627_at	geneid.10107	10107	ENSG00000204613	TRIM10	ENSG00000204613	10107	TRIM10	Hs.613209	tripartite motif containing 10 [Source:HGNC Symbol;Acc:10072]	6	30119722	30128711	-1	p22.1	TRUE
geneid.10109	0.822595	high.cor	213513_x_at	geneid.10109	10109	ENSG00000163466	ARPC2	ENSG00000163466	10109	ARPC2	Hs.708554	actin related protein 2/3 complex, subunit 2, 34kDa [Source:HGNC Symbol;Acc:705]	2	219081817	219119079	1	q35	TRUE
geneid.10110	0.546409	low.cor	220357_s_at	geneid.10110	10110	ENSG00000101049	SGK2	ENSG00000101049	10110	SGK2	Hs.300863	serum/glucocorticoid regulated kinase 2 [Source:HGNC Symbol;Acc:13900]	20	42187608	42216877	1	q13.12	TRUE
geneid.10111	0.595087	low.cor	209349_at	geneid.10111	10111	ENSG00000113522	RAD50	ENSG00000113522	10111	RAD50	Hs.633509	RAD50 homolog (S. cerevisiae) [Source:HGNC Symbol;Acc:9816]	5	131891711	131980313	1	q31.1	TRUE
geneid.10112	0.965452	high.cor	218755_at	geneid.10112	10112	ENSG00000112984	KIF20A	ENSG00000112984	10112	KIF20A	Hs.718626	kinesin family member 20A [Source:HGNC Symbol;Acc:9787]	5	137514408	137523404	1	q31.2	TRUE
geneid.10113	0.834911	high.cor	217861_s_at	geneid.10113	10113	ENSG00000138073	PREB	ENSG00000138073	10113	PREB	Hs.279784	prolactin regulatory element binding [Source:HGNC Symbol;Acc:9356]	2	27353624	27357543	-1	p23.3	TRUE
geneid.10114	0.421895	low.cor	210148_at	geneid.10114	10114	ENSG00000110422	HIPK3	ENSG00000110422	10114	HIPK3	Hs.201918	homeodomain interacting protein kinase 3 [Source:HGNC Symbol;Acc:4915]	11	33278218	33378569	1	p13	TRUE
geneid.10116	0.419886	low.cor	212374_at	geneid.10116	10116	ENSG00000169018	FEM1B	ENSG00000169018	10116	FEM1B	Hs.592737	fem-1 homolog b (C. elegans) [Source:HGNC Symbol;Acc:3649]	15	68570141	68588203	1	q23	TRUE
geneid.10117	-0.0234638	low.cor	223893_at	geneid.10117	10117	ENSG00000132464	ENAM	ENSG00000132464	10117	ENAM	Hs.667018	enamelin [Source:HGNC Symbol;Acc:3344]	4	71494461	71552533	1	q13.3	TRUE
geneid.1012	0.722777	high.cor	204726_at	geneid.1012	1012	ENSG00000140945	CDH13	ENSG00000140945	1012	CDH13	Hs.654386	cadherin 13, H-cadherin (heart) [Source:HGNC Symbol;Acc:1753]	16	82660408	83830204	1	q23.3	TRUE
geneid.10120	0.510695	low.cor	202135_s_at	geneid.10120	10120	ENSG00000115073	ACTR1B	ENSG00000115073	10120	ACTR1B	Hs.98791	ARP1 actin-related protein 1 homolog B, centractin beta (yeast) [Source:HGNC Symbol;Acc:168]	2	98272431	98280570	-1	q11.2	TRUE
geneid.10121	0.684146	low.cor	200721_s_at	geneid.10121	10121	ENSG00000138107	ACTR1A	ENSG00000138107	10121	ACTR1A	Hs.153961	ARP1 actin-related protein 1 homolog A, centractin alpha (yeast) [Source:HGNC Symbol;Acc:167]	10	104238986	104262482	-1	q24.32	TRUE
geneid.10123	0.916256	high.cor	202207_at	geneid.10123	10123	ENSG00000188042	ARL4C	ENSG00000188042	10123	ARL4C	Hs.111554	ADP-ribosylation factor-like 4C [Source:HGNC Symbol;Acc:698]	2	235401685	235405697	-1	q37.1	TRUE
geneid.10124	0.914149	high.cor	205020_s_at	geneid.10124	10124	ENSG00000122644	ARL4A	ENSG00000122644	10124	ARL4A	Hs.245540	ADP-ribosylation factor-like 4A [Source:HGNC Symbol;Acc:695]	7	12726481	12730559	1	p21.3	TRUE
geneid.10125	0.933886	high.cor	205590_at	geneid.10125	10125	ENSG00000172575	RASGRP1	ENSG00000172575	10125	RASGRP1	Hs.591127	RAS guanyl releasing protein 1 (calcium and DAG-regulated) [Source:HGNC Symbol;Acc:9878]	15	38780304	38857776	-1	q14	TRUE
geneid.10126	0.664441	low.cor	204008_at	geneid.10126	10126	ENSG00000100246	DNAL4	ENSG00000100246	10126	DNAL4	Hs.622582	dynein, axonemal, light chain 4 [Source:HGNC Symbol;Acc:2955]	22	39174513	39190203	-1	q13.1	TRUE
geneid.10127	0.825318	high.cor	203707_at	geneid.10127	10127	ENSG00000006194	ZNF263	ENSG00000006194	10127	ZNF263	Hs.161287	zinc finger protein 263 [Source:HGNC Symbol;Acc:13056]	16	3313743	3351401	1	p13.3	TRUE
geneid.10128	-0.0158154	low.cor	230194_at	geneid.10128	10128	ENSG00000138095	LRPPRC	ENSG00000138095	10128	LRPPRC	Hs.368084	leucine-rich pentatricopeptide repeat containing [Source:HGNC Symbol;Acc:15714]	2	44113647	44223144	-1	p21	TRUE
geneid.10129	0.903358	high.cor	204072_s_at	geneid.10129	10129	ENSG00000073910	FRY	ENSG00000073910	10129	FRY	Hs.507669	furry homolog (Drosophila) [Source:HGNC Symbol;Acc:20367]	13	32605437	32870794	1	q13.1	TRUE
geneid.1013	0.182849	low.cor	206328_at	geneid.1013	1013	ENSG00000129910	CDH15	ENSG00000129910	1013	CDH15	Hs.148090	cadherin 15, type 1, M-cadherin (myotubule) [Source:HGNC Symbol;Acc:1754]	16	89238175	89261900	1	q24.3	TRUE
geneid.10130	0.845541	high.cor	208638_at	geneid.10130	10130	ENSG00000143870	PDIA6	ENSG00000143870	10130	PDIA6	Hs.212102	protein disulfide isomerase family A, member 6 [Source:HGNC Symbol;Acc:30168]	2	10923517	10978103	-1	p25.1	TRUE
geneid.10131	0.879959	high.cor	201391_at	geneid.10131	10131	ENSG00000126602	TRAP1	ENSG00000126602	10131	TRAP1	Hs.30345	TNF receptor-associated protein 1 [Source:HGNC Symbol;Acc:16264]	16	3701640	3767598	-1	p13.3	TRUE
geneid.10133	0.757843	high.cor	202073_at	geneid.10133	10133	ENSG00000123240	OPTN	ENSG00000123240	10133	OPTN	Hs.332706	optineurin [Source:HGNC Symbol;Acc:17142]	10	13141449	13180291	1	p13	TRUE
geneid.10135	0.874708	high.cor	217738_at	geneid.10135	10135	ENSG00000105835	NAMPT	ENSG00000105835	10135	NAMPT	Hs.489615	nicotinamide phosphoribosyltransferase [Source:HGNC Symbol;Acc:30092]	7	105888731	105926772	-1	q22.3	TRUE
geneid.10136	-0.175505	low.cor	211738_x_at	geneid.10136	10136	ENSG00000142789	CELA3A	ENSG00000142789	10136	CELA3A	NA	chymotrypsin-like elastase family, member 3A [Source:HGNC Symbol;Acc:15944]	1	22328149	22339032	1	p36.12	TRUE
geneid.10137	0.348652	low.cor	212170_at	geneid.10137	10137	ENSG00000244462	RBM12	ENSG00000244462	10137	RBM12	Hs.700188	RNA binding motif protein 12 [Source:HGNC Symbol;Acc:9898]	20	34236847	34252878	-1	q11.22	TRUE
geneid.10138	0.205795	low.cor	244783_at	geneid.10138	10138	ENSG00000015153	YAF2	ENSG00000015153	10138	YAF2	Hs.617142	YY1 associated factor 2 [Source:HGNC Symbol;Acc:17363]	12	42550906	42632151	-1	q12	TRUE
geneid.10139	0.532733	low.cor	203174_s_at	geneid.10139	10139	ENSG00000101246	ARFRP1	ENSG00000101246	10139	ARFRP1	Hs.389277	ADP-ribosylation factor related protein 1 [Source:HGNC Symbol;Acc:662]	20	62329996	62339355	-1	q13.33	TRUE
geneid.1014	0.105263	low.cor	206517_at	geneid.1014	1014	ENSG00000166589	CDH16	ENSG00000166589	1014	CDH16	Hs.513660	cadherin 16, KSP-cadherin [Source:HGNC Symbol;Acc:1755]	16	66942025	66952887	-1	q22.1	TRUE
geneid.10140	0.977184	high.cor	202704_at	geneid.10140	10140	ENSG00000141232	TOB1	ENSG00000141232	10140	TOB1	Hs.744946	transducer of ERBB2, 1 [Source:HGNC Symbol;Acc:11979]	17	48939584	48945339	-1	q21.33	TRUE
geneid.10141	0.405768	low.cor	207241_at	geneid.10141	10141	ENSG00000082929	C4orf6	ENSG00000082929	10141	C4orf6	Hs.177972	chromosome 4 open reading frame 6 [Source:HGNC Symbol;Acc:13716]	4	5526296	5529528	1	p16.2	TRUE
geneid.10142	0.890524	high.cor	210962_s_at	geneid.10142	10142	ENSG00000127914	AKAP9	ENSG00000127914	10142	AKAP9	Hs.651221	A kinase (PRKA) anchor protein (yotiao) 9 [Source:HGNC Symbol;Acc:379]	7	91570181	91739987	1	q21.2	TRUE
geneid.10143	0.623582	low.cor	231802_at	geneid.10143	10143	ENSG00000166509	CLEC3A	ENSG00000166509	10143	CLEC3A	Hs.177936	C-type lectin domain family 3, member A [Source:HGNC Symbol;Acc:2052]	16	78056412	78100658	1	q23.1	TRUE
geneid.10144	0.86168	high.cor	202973_x_at	geneid.10144	10144	ENSG00000138640	FAM13A	ENSG00000138640	10144	FAM13A	Hs.97270	family with sequence similarity 13, member A [Source:HGNC Symbol;Acc:19367]	4	89647106	90032549	-1	q22.1	TRUE
geneid.10146	0.875745	high.cor	201503_at	geneid.10146	10146	ENSG00000145907	G3BP1	ENSG00000145907	10146	G3BP1	Hs.3353	GTPase activating protein (SH3 domain) binding protein 1 [Source:HGNC Symbol;Acc:30292]	5	151150606	151192346	1	q33.1	TRUE
geneid.10147	0.878857	high.cor	213505_s_at	geneid.10147	10147	ENSG00000064607	SUGP2	ENSG00000064607	10147	SUGP2	Hs.515271	SURP and G patch domain containing 2 [Source:HGNC Symbol;Acc:18641]	19	19101697	19144832	-1	p13.11	TRUE
geneid.10148	0.71824	high.cor	219424_at	geneid.10148	10148	ENSG00000105246	EBI3	ENSG00000105246	10148	EBI3	NA	Epstein-Barr virus induced 3 [Source:HGNC Symbol;Acc:3129]	19	4229495	4237528	1	p13.3	TRUE
geneid.1015	0.140329	low.cor	209847_at	geneid.1015	1015	ENSG00000079112	CDH17	ENSG00000079112	1015	CDH17	Hs.89436	cadherin 17, LI cadherin (liver-intestine) [Source:HGNC Symbol;Acc:1756]	8	95139399	95229531	-1	q22.1	TRUE
geneid.10150	0.707576	high.cor	203640_at	geneid.10150	10150	ENSG00000139793	MBNL2	ENSG00000139793	10150	MBNL2	Hs.657347	muscleblind-like splicing regulator 2 [Source:HGNC Symbol;Acc:16746]	13	97873688	98046374	1	q32.1	TRUE
geneid.10152	0.38657	low.cor	225112_at	geneid.10152	10152	ENSG00000138443	ABI2	ENSG00000138443	10152	ABI2	Hs.471156	abl-interactor 2 [Source:HGNC Symbol;Acc:24011]	2	204192942	204301606	1	q33.2	TRUE
geneid.10153	0.722238	high.cor	203341_at	geneid.10153	10153	ENSG00000115816	CEBPZ	ENSG00000115816	10153	CEBPZ	NA	CCAAT/enhancer binding protein (C/EBP), zeta [Source:HGNC Symbol;Acc:24218]	2	37428755	37458856	-1	p22.2	TRUE
geneid.10154	0.776057	high.cor	213241_at	geneid.10154	10154	ENSG00000136040	PLXNC1	ENSG00000136040	10154	PLXNC1	Hs.584845	plexin C1 [Source:HGNC Symbol;Acc:9106]	12	94542499	94701451	1	q22	TRUE
geneid.10155	0.658737	low.cor	200990_at	geneid.10155	10155	ENSG00000130726	TRIM28	ENSG00000130726	10155	TRIM28	Hs.467408	tripartite motif containing 28 [Source:HGNC Symbol;Acc:16384]	19	59055458	59062089	1	q13.43	TRUE
geneid.10156	0.811252	high.cor	212706_at	geneid.10156	10156	ENSG00000105808	RASA4	ENSG00000105808	10156	RASA4	Hs.530089	RAS p21 protein activator 4 [Source:HGNC Symbol;Acc:23181]	7	102220093	102257204	-1	q22.1	TRUE
geneid.10157	0.812225	high.cor	214829_at	geneid.10157	10157	ENSG00000008311	AASS	ENSG00000008311	10157	AASS	Hs.156738	aminoadipate-semialdehyde synthase [Source:HGNC Symbol;Acc:17366]	7	121715701	121784334	-1	q31.32	TRUE
geneid.10158	0.904524	high.cor	219630_at	geneid.10158	10158	ENSG00000162366	PDZK1IP1	ENSG00000162366	10158	PDZK1IP1	NA	PDZK1 interacting protein 1 [Source:HGNC Symbol;Acc:16887]	1	47649265	47656716	-1	p33	TRUE
geneid.1016	0.186868	low.cor	206280_at	geneid.1016	1016	ENSG00000145526	CDH18	ENSG00000145526	1016	CDH18	Hs.317632	cadherin 18, type 2 [Source:HGNC Symbol;Acc:1757]	5	19473060	20575982	-1	p14.3	TRUE
geneid.10160	0.818253	high.cor	201910_at	geneid.10160	10160	ENSG00000152767	FARP1	ENSG00000152767	10160	FARP1	Hs.403917	FERM, RhoGEF (ARHGEF) and pleckstrin domain protein 1 (chondrocyte-derived) [Source:HGNC Symbol;Acc:3591]	13	98794816	99102027	1	q32.2	TRUE
geneid.10161	0.878144	high.cor	218589_at	geneid.10161	10161	ENSG00000139679	LPAR6	ENSG00000139679	10161	LPAR6	Hs.123464	lysophosphatidic acid receptor 6 [Source:HGNC Symbol;Acc:15520]	13	48963707	49018840	-1	q14.2	TRUE
geneid.10162	0.780594	high.cor	202793_at	geneid.10162	10162	ENSG00000111684	LPCAT3	ENSG00000111684	10162	LPCAT3	Hs.655248	lysophosphatidylcholine acyltransferase 3 [Source:HGNC Symbol;Acc:30244]	12	7085348	7125814	-1	p13.31	TRUE
geneid.10163	0.764714	high.cor	221725_at	geneid.10163	10163	ENSG00000158195	WASF2	ENSG00000158195	10163	WASF2	Hs.469244	WAS protein family, member 2 [Source:HGNC Symbol;Acc:12733]	1	27730730	27816669	-1	p36.11	TRUE
geneid.10164	0.428701	low.cor	220446_s_at	geneid.10164	10164	ENSG00000140835	CHST4	ENSG00000140835	10164	CHST4	Hs.251383	carbohydrate (N-acetylglucosamine 6-O) sulfotransferase 4 [Source:HGNC Symbol;Acc:1972]	16	71559136	71572649	1	q22.2	TRUE
geneid.10165	0.79602	high.cor	203775_at	geneid.10165	10165	ENSG00000004864	SLC25A13	ENSG00000004864	10165	SLC25A13	Hs.489190	solute carrier family 25 (aspartate/glutamate carrier), member 13 [Source:HGNC Symbol;Acc:10983]	7	95749532	95951459	-1	q21.3	TRUE
geneid.10166	0.863884	high.cor	218653_at	geneid.10166	10166	ENSG00000102743	SLC25A15	ENSG00000102743	10166	SLC25A15	Hs.646645	solute carrier family 25 (mitochondrial carrier; ornithine transporter) member 15 [Source:HGNC Symbol;Acc:10985]	13	41363548	41384247	1	q14.11	TRUE
geneid.10168	0.227444	low.cor	205855_at	geneid.10168	10168	ENSG00000186448	ZNF197	ENSG00000186448	10168	ZNF197	Hs.157035	zinc finger protein 197 [Source:HGNC Symbol;Acc:12988]	3	44626380	44689963	1	p21.31	TRUE
geneid.10169	0.285909	low.cor	226692_at	geneid.10169	10169	ENSG00000140264	SERF2	ENSG00000140264	10169	SERF2	Hs.424126	small EDRK-rich factor 2 [Source:HGNC Symbol;Acc:10757]	15	44069285	44094787	1	q15.3	TRUE
geneid.1017	0.820197	high.cor	204252_at	geneid.1017	1017	ENSG00000123374	CDK2	ENSG00000123374	1017	CDK2	Hs.19192	cyclin-dependent kinase 2 [Source:HGNC Symbol;Acc:1771]	12	56360553	56366568	1	q13.2	TRUE
geneid.10170	0.865893	high.cor	219799_s_at	geneid.10170	10170	ENSG00000073737	DHRS9	ENSG00000073737	10170	DHRS9	Hs.179608	dehydrogenase/reductase (SDR family) member 9 [Source:HGNC Symbol;Acc:16888]	2	169921299	169952677	1	q31.1	TRUE
geneid.10171	0.794205	high.cor	218544_s_at	geneid.10171	10171	ENSG00000120158	RCL1	ENSG00000120158	10171	RCL1	Hs.194121	RNA terminal phosphate cyclase-like 1 [Source:HGNC Symbol;Acc:17687]	9	4792869	4885917	1	p24.1	TRUE
geneid.10172	0.748444	high.cor	223714_at	geneid.10172	10172	ENSG00000152454	ZNF256	ENSG00000152454	10172	ZNF256	Hs.596242	zinc finger protein 256 [Source:HGNC Symbol;Acc:13049]	19	58452201	58459043	-1	q13.43	TRUE
geneid.10174	0.625875	low.cor	209253_at	geneid.10174	10174	ENSG00000120896	SORBS3	ENSG00000120896	10174	SORBS3	Hs.528572	sorbin and SH3 domain containing 3 [Source:HGNC Symbol;Acc:30907]	8	22402499	22433301	1	p21.3	TRUE
geneid.10175	0.779038	high.cor	201653_at	geneid.10175	10175	ENSG00000100528	CNIH	ENSG00000100528	10175	CNIH	Hs.744167	cornichon homolog (Drosophila) [Source:HGNC Symbol;Acc:19431]	14	54893654	54908149	-1	q22.2	TRUE
geneid.10179	0.862458	high.cor	218379_at	geneid.10179	10179	ENSG00000076053	RBM7	ENSG00000076053	10179	RBM7	Hs.7527	RNA binding motif protein 7 [Source:HGNC Symbol;Acc:9904]	11	114270752	114284925	1	q23.2	TRUE
geneid.10180	0.889811	high.cor	201967_at	geneid.10180	10180	ENSG00000004534	RBM6	ENSG00000004534	10180	RBM6	Hs.696735	RNA binding motif protein 6 [Source:HGNC Symbol;Acc:9903]	3	49977440	50137478	1	p21.31	TRUE
geneid.10181	0.945359	high.cor	201395_at	geneid.10181	10181	ENSG00000003756	RBM5	ENSG00000003756	10181	RBM5	Hs.439480	RNA binding motif protein 5 [Source:HGNC Symbol;Acc:9902]	3	50126341	50156454	1	p21.31	TRUE
geneid.10184	0.844568	high.cor	212658_at	geneid.10184	10184	ENSG00000145685	LHFPL2	ENSG00000145685	10184	LHFPL2	Hs.79299	lipoma HMGIC fusion partner-like 2 [Source:HGNC Symbol;Acc:6588]	5	77781038	78065844	-1	q14.1	TRUE
geneid.10186	0.931099	high.cor	218656_s_at	geneid.10186	10186	ENSG00000183722	LHFP	ENSG00000183722	10186	LHFP	Hs.507798	lipoma HMGIC fusion partner [Source:HGNC Symbol;Acc:6586]	13	39917029	40177665	-1	q14.11	TRUE
geneid.10188	0.454628	low.cor	203839_s_at	geneid.10188	10188	ENSG00000061938	TNK2	ENSG00000061938	10188	TNK2	Hs.518513	tyrosine kinase, non-receptor, 2 [Source:HGNC Symbol;Acc:19297]	3	195590235	195638816	-1	q29	TRUE
geneid.10189	0.909126	high.cor	226320_at	geneid.10189	10189	ENSG00000183684	THOC4	ENSG00000183684	10189	ALYREF	NA	Aly/REF export factor [Source:HGNC Symbol;Acc:19071]	17	79845713	79849462	-1	q25.3	TRUE
geneid.1019	0.861226	high.cor	202246_s_at	geneid.1019	1019	ENSG00000135446	CDK4	ENSG00000135446	1019	CDK4	Hs.95577	cyclin-dependent kinase 4 [Source:HGNC Symbol;Acc:1773]	12	58141510	58149796	-1	q14.1	TRUE
geneid.10190	0.844698	high.cor	211758_x_at	geneid.10190	10190	ENSG00000115514	TXNDC9	ENSG00000115514	10190	TXNDC9	Hs.536122	thioredoxin domain containing 9 [Source:HGNC Symbol;Acc:24110]	2	99935445	99957165	-1	q11.2	TRUE
geneid.10193	0.296798	low.cor	235459_at	geneid.10193	10193	ENSG00000181852	RNF41	ENSG00000181852	10193	RNF41	Hs.524502	ring finger protein 41 [Source:HGNC Symbol;Acc:18401]	12	56598285	56615717	-1	q13.3	TRUE
geneid.10194	0.922803	high.cor	223282_at	geneid.10194	10194	ENSG00000179981	TSHZ1	ENSG00000179981	10194	TSHZ1	Hs.284217	teashirt zinc finger homeobox 1 [Source:HGNC Symbol;Acc:10669]	18	72922710	73001905	1	q22.3	TRUE
geneid.10195	0.840226	high.cor	207396_s_at	geneid.10195	10195	ENSG00000214160	ALG3	ENSG00000214160	10195	ALG3	Hs.478481	ALG3, alpha-1,3- mannosyltransferase [Source:HGNC Symbol;Acc:23056]	3	183960089	183967336	-1	q27.1	TRUE
geneid.10196	0.824669	high.cor	213320_at	geneid.10196	10196	ENSG00000185238	PRMT3	ENSG00000185238	10196	PRMT3	Hs.152337	protein arginine methyltransferase 3 [Source:HGNC Symbol;Acc:30163]	11	20409076	20530840	1	p15.1	TRUE
geneid.10197	0.598522	low.cor	200988_s_at	geneid.10197	10197	ENSG00000131467	PSME3	ENSG00000131467	10197	PSME3	Hs.152978	proteasome (prosome, macropain) activator subunit 3 (PA28 gamma; Ki) [Source:HGNC Symbol;Acc:9570]	17	40976402	40995774	1	q21.31	TRUE
geneid.10198	0.518343	low.cor	206205_at	geneid.10198	10198	ENSG00000051825	MPHOSPH9	ENSG00000051825	10198	MPHOSPH9	Hs.507175	M-phase phosphoprotein 9 [Source:HGNC Symbol;Acc:7215]	12	123636867	123728561	-1	q24.31	TRUE
geneid.10199	0.831151	high.cor	212885_at	geneid.10199	10199	ENSG00000124383	MPHOSPH10	ENSG00000124383	10199	MPHOSPH10	Hs.656208	M-phase phosphoprotein 10 (U3 small nucleolar ribonucleoprotein) [Source:HGNC Symbol;Acc:7213]	2	71357444	71377231	1	p13.3	TRUE
geneid.102	0.752463	high.cor	214895_s_at	geneid.102	102	ENSG00000137845	ADAM10	ENSG00000137845	102	ADAM10	Hs.172028	ADAM metallopeptidase domain 10 [Source:HGNC Symbol;Acc:188]	15	58887403	59042177	-1	q21.3	TRUE
geneid.1020	0.714026	high.cor	204247_s_at	geneid.1020	1020	ENSG00000164885	CDK5	ENSG00000164885	1020	CDK5	NA	cyclin-dependent kinase 5 [Source:HGNC Symbol;Acc:1774]	7	150750899	150755617	-1	q36.1	TRUE
geneid.10200	0.914701	high.cor	203740_at	geneid.10200	10200	ENSG00000135698	MPHOSPH6	ENSG00000135698	10200	MPHOSPH6	Hs.601155	M-phase phosphoprotein 6 [Source:HGNC Symbol;Acc:7214]	16	82181403	82203831	-1	q23.3	TRUE
geneid.10201	0.736972	high.cor	205851_at	geneid.10201	10201	ENSG00000172113	NME6	ENSG00000172113	10201	NME6	Hs.657229	NME/NM23 nucleoside diphosphate kinase 6 [Source:HGNC Symbol;Acc:20567]	3	48334754	48343175	-1	p21.31	TRUE
geneid.10202	0.944516	high.cor	214079_at	geneid.10202	10202	ENSG00000100867	DHRS2	ENSG00000100867	10202	DHRS2	Hs.272499	dehydrogenase/reductase (SDR family) member 2 [Source:HGNC Symbol;Acc:18349]	14	24099324	24114848	1	q11.2	TRUE
geneid.10203	0.724721	high.cor	234996_at	geneid.10203	10203	ENSG00000064989	CALCRL	ENSG00000064989	10203	CALCRL	Hs.470882	calcitonin receptor-like [Source:HGNC Symbol;Acc:16709]	2	188207856	188313187	-1	q32.1	TRUE
geneid.10204	0.877236	high.cor	202397_at	geneid.10204	10204	ENSG00000102898	NUTF2	ENSG00000102898	10204	NUTF2	Hs.731871	nuclear transport factor 2 [Source:HGNC Symbol;Acc:13722]	16	67880635	67906470	1	q22.1	TRUE
geneid.10205	0.902709	high.cor	230518_at	geneid.10205	10205	ENSG00000149573	MPZL2	ENSG00000149573	10205	MPZL2	Hs.116651	myelin protein zero-like 2 [Source:HGNC Symbol;Acc:3496]	11	118124118	118135251	-1	q23.3	TRUE
geneid.10206	0.54952	low.cor	230192_at	geneid.10206	10206	ENSG00000204977	TRIM13	ENSG00000204977	10206	TRIM13	Hs.436922	tripartite motif containing 13 [Source:HGNC Symbol;Acc:9976]	13	50570024	50594617	1	q14.2	TRUE
geneid.10207	0.785196	high.cor	223681_s_at	geneid.10207	10207	ENSG00000132849	INADL	ENSG00000132849	10207	INADL	Hs.478125	InaD-like (Drosophila) [Source:HGNC Symbol;Acc:28881]	1	62208149	62629592	1	p31.3	TRUE
geneid.10208	0.823632	high.cor	204190_at	geneid.10208	10208	ENSG00000132952	USPL1	ENSG00000132952	10208	USPL1	Hs.598587	ubiquitin specific peptidase like 1 [Source:HGNC Symbol;Acc:20294]	13	31191830	31233686	1	q12.3	TRUE
geneid.10209	0.455211	low.cor	202021_x_at	geneid.10209	10209	ENSG00000173812	EIF1	ENSG00000173812	10209	EIF1	Hs.608257	eukaryotic translation initiation factor 1 [Source:HGNC Symbol;Acc:3249]	17	39845137	39848920	1	q21.2	TRUE
geneid.1021	0.87218	high.cor	224847_at	geneid.1021	1021	ENSG00000105810	CDK6	ENSG00000105810	1021	CDK6	Hs.119882	cyclin-dependent kinase 6 [Source:HGNC Symbol;Acc:1777]	7	92234235	92465908	-1	q21.2	TRUE
geneid.10210	0.821882	high.cor	204071_s_at	geneid.10210	10210	ENSG00000197579	TOPORS	ENSG00000197579	10210	TOPORS	Hs.589962	topoisomerase I binding, arginine/serine-rich, E3 ubiquitin protein ligase [Source:HGNC Symbol;Acc:21653]	9	32540542	32552551	-1	p21.1	TRUE
geneid.10211	0.780399	high.cor	208749_x_at	geneid.10211	10211	ENSG00000137312	FLOT1	ENSG00000137312	10211	FLOT1	Hs.179986	flotillin 1 [Source:HGNC Symbol;Acc:3757]	6	30695486	30710510	-1	p21.33	TRUE
geneid.10212	0.894348	high.cor	201584_s_at	geneid.10212	10212	ENSG00000123136	DDX39A	ENSG00000123136	10212	DDX39A	Hs.311609	DEAD (Asp-Glu-Ala-Asp) box polypeptide 39A [Source:HGNC Symbol;Acc:17821]	19	14519631	14530192	-1	p13.12	TRUE
geneid.10213	0.927534	high.cor	212296_at	geneid.10213	10213	ENSG00000115233	PSMD14	ENSG00000115233	10213	PSMD14	Hs.740477	proteasome (prosome, macropain) 26S subunit, non-ATPase, 14 [Source:HGNC Symbol;Acc:16889]	2	162164549	162268228	1	q24.2	TRUE
geneid.10215	0.0391496	low.cor	213825_at	geneid.10215	10215	ENSG00000205927	OLIG2	ENSG00000205927	10215	OLIG2	Hs.176977	oligodendrocyte lineage transcription factor 2 [Source:HGNC Symbol;Acc:9398]	21	34398153	34401504	1	q22.11	TRUE
geneid.10216	0.626329	low.cor	206007_at	geneid.10216	10216	ENSG00000116690	PRG4	ENSG00000116690	10216	PRG4	Hs.647723	proteoglycan 4 [Source:HGNC Symbol;Acc:9364]	1	186265405	186283694	1	q31.1	TRUE
geneid.10217	0.758167	high.cor	201906_s_at	geneid.10217	10217	ENSG00000144677	CTDSPL	ENSG00000144677	10217	CTDSPL	Hs.475963	CTD (carboxy-terminal domain, RNA polymerase II, polypeptide A) small phosphatase-like [Source:HGNC Symbol;Acc:16890]	3	37903451	38025960	1	p22.2	TRUE
geneid.10218	0.251074	low.cor	206423_at	geneid.10218	10218	ENSG00000171819	ANGPTL7	ENSG00000171819	10218	ANGPTL7	Hs.146559	angiopoietin-like 7 [Source:HGNC Symbol;Acc:24078]	1	11249398	11256038	1	p36.22	TRUE
geneid.10219	0.836077	high.cor	210288_at	geneid.10219	10219	ENSG00000139187	KLRG1	ENSG00000139187	10219	KLRG1	Hs.558446	killer cell lectin-like receptor subfamily G, member 1 [Source:HGNC Symbol;Acc:6380]	12	9102640	9163356	1	p13.31	TRUE
geneid.1022	0.861615	high.cor	211297_s_at	geneid.1022	1022	ENSG00000134058	CDK7	ENSG00000134058	1022	CDK7	Hs.184298	cyclin-dependent kinase 7 [Source:HGNC Symbol;Acc:1778]	5	68530668	68573250	1	q13.2	TRUE
geneid.10220	0.438877	low.cor	226232_at	geneid.10220	10220	ENSG00000135414	GDF11	ENSG00000135414	10220	GDF11	Hs.600883	growth differentiation factor 11 [Source:HGNC Symbol;Acc:4216]	12	56137064	56150911	1	q13.2	TRUE
geneid.10221	0.873995	high.cor	202241_at	geneid.10221	10221	ENSG00000173334	TRIB1	ENSG00000173334	10221	TRIB1	Hs.444947	tribbles homolog 1 (Drosophila) [Source:HGNC Symbol;Acc:16891]	8	126442563	126450647	1	q24.13	TRUE
geneid.10223	0.0832253	low.cor	205929_at	geneid.10223	10223	ENSG00000143167	GPA33	ENSG00000143167	10223	GPA33	Hs.651244	glycoprotein A33 (transmembrane) [Source:HGNC Symbol;Acc:4445]	1	167022073	167059868	-1	q24.1	TRUE
geneid.10225	0.935118	high.cor	206761_at	geneid.10225	10225	ENSG00000153283	CD96	ENSG00000153283	10225	CD96	Hs.142023	CD96 molecule [Source:HGNC Symbol;Acc:16892]	3	111011566	111384597	1	q13.13	TRUE
geneid.10226	0.809437	high.cor	202122_s_at	geneid.10226	10226	ENSG00000105355	PLIN3	ENSG00000105355	10226	PLIN3	Hs.140452	perilipin 3 [Source:HGNC Symbol;Acc:16893]	19	4838353	4867780	-1	p13.3	TRUE
geneid.10227	0.599754	low.cor	209215_at	geneid.10227	10227	ENSG00000109736	MFSD10	ENSG00000109736	10227	MFSD10	Hs.614319	major facilitator superfamily domain containing 10 [Source:HGNC Symbol;Acc:16894]	4	2932288	2936586	-1	p16.3	TRUE
geneid.10228	0.768667	high.cor	212799_at	geneid.10228	10228	ENSG00000135823	STX6	ENSG00000135823	10228	STX6	Hs.518417	syntaxin 6 [Source:HGNC Symbol;Acc:11441]	1	180941861	180992047	-1	q25.3	TRUE
geneid.10229	0.804771	high.cor	209745_at	geneid.10229	10229	ENSG00000167186	COQ7	ENSG00000167186	10229	COQ7	Hs.157113	coenzyme Q7 homolog, ubiquinone (yeast) [Source:HGNC Symbol;Acc:2244]	16	19078921	19091417	1	p12.3	TRUE
geneid.10230	0.628792	low.cor	207631_at	geneid.10230	10230	ENSG00000198496	NBR2	ENSG00000198496	10230	NBR2	NA	neighbor of BRCA1 gene 2 (non-protein coding) [Source:HGNC Symbol;Acc:20691]	17	41277627	41305688	1	q21.31	TRUE
geneid.10231	0.700609	high.cor	203498_at	geneid.10231	10231	ENSG00000172348	RCAN2	ENSG00000172348	10231	RCAN2	Hs.440168	regulator of calcineurin 2 [Source:HGNC Symbol;Acc:3041]	6	46188475	46459709	-1	p12.3	TRUE
geneid.10232	0.60831	low.cor	204885_s_at	geneid.10232	10232	ENSG00000102854	MSLN	ENSG00000102854	10232	MSLN	Hs.408488	mesothelin [Source:HGNC Symbol;Acc:7371]	16	810762	818865	1	p13.3	TRUE
geneid.10233	0.809373	high.cor	206076_at	geneid.10233	10233	ENSG00000010626	LRRC23	ENSG00000010626	10233	LRRC23	Hs.155586	leucine rich repeat containing 23 [Source:HGNC Symbol;Acc:19138]	12	6982733	7023407	1	p13.31	TRUE
geneid.10234	0.936155	high.cor	205381_at	geneid.10234	10234	ENSG00000128606	LRRC17	ENSG00000128606	10234	LRRC17	Hs.567412	leucine rich repeat containing 17 [Source:HGNC Symbol;Acc:16895]	7	102553438	102585396	1	q22.1	TRUE
geneid.10235	0.791029	high.cor	208206_s_at	geneid.10235	10235	ENSG00000068831	RASGRP2	ENSG00000068831	10235	RASGRP2	Hs.99491	RAS guanyl releasing protein 2 (calcium and DAG-regulated) [Source:HGNC Symbol;Acc:9879]	11	64494383	64512928	-1	q13.1	TRUE
geneid.10236	0.614273	low.cor	208766_s_at	geneid.10236	10236	ENSG00000125944	HNRNPR	ENSG00000125944	10236	HNRNPR	Hs.373763	heterogeneous nuclear ribonucleoprotein R [Source:HGNC Symbol;Acc:5047]	1	23630264	23670829	-1	p36.12	TRUE
geneid.10237	0.86868	high.cor	202433_at	geneid.10237	10237	ENSG00000121073	SLC35B1	ENSG00000121073	10237	SLC35B1	Hs.154073	solute carrier family 35, member B1 [Source:HGNC Symbol;Acc:20798]	17	47778305	47786376	-1	q21.33	TRUE
geneid.10238	0.733731	high.cor	224748_at	geneid.10238	10238	ENSG00000136485	DCAF7	ENSG00000136485	10238	DCAF7	Hs.410596	DDB1 and CUL4 associated factor 7 [Source:HGNC Symbol;Acc:30915]	17	61627822	61671639	1	q23.3	TRUE
geneid.1024	0.733472	high.cor	1553112_s_at	geneid.1024	1024	ENSG00000132964	CDK8	ENSG00000132964	1024	CDK8	NA	cyclin-dependent kinase 8 [Source:HGNC Symbol;Acc:1779]	13	26828276	26979375	1	q12.13	TRUE
geneid.10240	0.697995	low.cor	212603_at	geneid.10240	10240	ENSG00000102738	MRPS31	ENSG00000102738	10240	MRPS31	Hs.596607	mitochondrial ribosomal protein S31 [Source:HGNC Symbol;Acc:16632]	13	41303432	41345309	-1	q14.11	TRUE
geneid.10241	0.73775	high.cor	235076_at	geneid.10241	10241	ENSG00000136436	CALCOCO2	ENSG00000136436	10241	CALCOCO2	Hs.514920	calcium binding and coiled-coil domain 2 [Source:HGNC Symbol;Acc:29912]	17	46908350	46943884	1	q21.32	TRUE
geneid.10242	0.465777	low.cor	223823_at	geneid.10242	10242	ENSG00000197584	KCNMB2	ENSG00000197584	10242	KCNMB2	Hs.478368	potassium large conductance calcium-activated channel, subfamily M, beta member 2 [Source:HGNC Symbol;Acc:6286]	3	177990720	178562217	1	q26.32	TRUE
geneid.10243	0.836725	high.cor	223319_at	geneid.10243	10243	ENSG00000171723	GPHN	ENSG00000171723	10243	GPHN	Hs.208765	gephyrin [Source:HGNC Symbol;Acc:15465]	14	66974125	67648520	1	q23.3	TRUE
geneid.10244	0.738074	high.cor	203150_at	geneid.10244	10244	ENSG00000136933	RABEPK	ENSG00000136933	10244	RABEPK	Hs.19012	Rab9 effector protein with kelch motifs [Source:HGNC Symbol;Acc:16896]	9	127962821	127996437	1	q33.3	TRUE
geneid.10246	0.0599867	low.cor	207097_s_at	geneid.10246	10246	ENSG00000112337	SLC17A2	ENSG00000112337	10246	SLC17A2	Hs.591802	solute carrier family 17 (sodium phosphate), member 2 [Source:HGNC Symbol;Acc:10930]	6	25912982	25930946	-1	p22.2	TRUE
geneid.10247	0.817021	high.cor	203790_s_at	geneid.10247	10247	ENSG00000132541	HRSP12	ENSG00000132541	10247	HRSP12	Hs.597599	heat-responsive protein 12 [Source:HGNC Symbol;Acc:16897]	8	99114572	99129469	-1	q22.2	TRUE
geneid.10248	0.865439	high.cor	209482_at	geneid.10248	10248	ENSG00000172336	POP7	ENSG00000172336	10248	POP7	NA	processing of precursor 7, ribonuclease P/MRP subunit (S. cerevisiae) [Source:HGNC Symbol;Acc:19949]	7	100303676	100305118	1	q22.1	TRUE
geneid.10249	0.137068	low.cor	231683_at	geneid.10249	10249	ENSG00000149124	GLYAT	ENSG00000149124	10249	GLYAT	Hs.145384	glycine-N-acyltransferase [Source:HGNC Symbol;Acc:13734]	11	58407899	58499447	-1	q12.1	TRUE
geneid.1025	0.364078	low.cor	236023_at	geneid.1025	1025	ENSG00000136807	CDK9	ENSG00000136807	1025	CDK9	Hs.150423	cyclin-dependent kinase 9 [Source:HGNC Symbol;Acc:1780]	9	130547958	130553066	1	q34.11	TRUE
geneid.10250	0.723749	high.cor	201225_s_at	geneid.10250	10250	ENSG00000133226	SRRM1	ENSG00000133226	10250	SRRM1	Hs.18192	serine/arginine repetitive matrix 1 [Source:HGNC Symbol;Acc:16638]	1	24958207	24999758	1	p36.11	TRUE
geneid.10252	0.924682	high.cor	212558_at	geneid.10252	10252	ENSG00000164056	SPRY1	ENSG00000164056	10252	SPRY1	Hs.436944	sprouty homolog 1, antagonist of FGF signaling (Drosophila) [Source:HGNC Symbol;Acc:11269]	4	124317950	124324910	1	q28.1	TRUE
geneid.10253	0.940368	high.cor	204011_at	geneid.10253	10253	ENSG00000136158	SPRY2	ENSG00000136158	10253	SPRY2	NA	sprouty homolog 2 (Drosophila) [Source:HGNC Symbol;Acc:11270]	13	80910111	80915086	-1	q31.1	TRUE
geneid.10254	0.636051	low.cor	228254_at	geneid.10254	10254	ENSG00000115145	STAM2	ENSG00000115145	10254	STAM2	Hs.17200	signal transducing adaptor molecule (SH3 domain and ITAM motif) 2 [Source:HGNC Symbol;Acc:11358]	2	152973315	153032506	-1	q23.3	TRUE
geneid.10256	0.594828	low.cor	204740_at	geneid.10256	10256	ENSG00000142675	CNKSR1	ENSG00000142675	10256	CNKSR1	Hs.16232	connector enhancer of kinase suppressor of Ras 1 [Source:HGNC Symbol;Acc:19700]	1	26503894	26516377	1	p36.11	TRUE
geneid.10257	0.846513	high.cor	203196_at	geneid.10257	10257	ENSG00000125257	ABCC4	ENSG00000125257	10257	ABCC4	Hs.508423	ATP-binding cassette, sub-family C (CFTR/MRP), member 4 [Source:HGNC Symbol;Acc:55]	13	95672083	95953687	-1	q32.1	TRUE
geneid.1026	0.953072	high.cor	202284_s_at	geneid.1026	1026	ENSG00000124762	CDKN1A	ENSG00000124762	1026	CDKN1A	Hs.370771	cyclin-dependent kinase inhibitor 1A (p21, Cip1) [Source:HGNC Symbol;Acc:1784]	6	36644305	36655116	1	p21.2	TRUE
geneid.10260	0.7126	high.cor	214787_at	geneid.10260	10260	ENSG00000174485	DENND4A	ENSG00000174485	10260	DENND4A	Hs.513817	DENN/MADD domain containing 4A [Source:HGNC Symbol;Acc:24321]	15	65950384	66084631	-1	q22.31	TRUE
geneid.10261	0.910876	high.cor	206420_at	geneid.10261	10261	ENSG00000140749	IGSF6	ENSG00000140749	10261	IGSF6	Hs.530902	immunoglobulin superfamily, member 6 [Source:HGNC Symbol;Acc:5953]	16	21652609	21663981	-1	p12.2	TRUE
geneid.10262	0.755834	high.cor	209044_x_at	geneid.10262	10262	ENSG00000143368	SF3B4	ENSG00000143368	10262	SF3B4	NA	splicing factor 3b, subunit 4, 49kDa [Source:HGNC Symbol;Acc:10771]	1	149895209	149900236	-1	q21.2	TRUE
geneid.10263	0.792261	high.cor	203252_at	geneid.10263	10263	ENSG00000167797	CDK2AP2	ENSG00000167797	10263	CDK2AP2	NA	cyclin-dependent kinase 2 associated protein 2 [Source:HGNC Symbol;Acc:30833]	11	67273968	67276120	-1	q13.2	TRUE
geneid.10265	0.827845	high.cor	210239_at	geneid.10265	10265	ENSG00000176842	IRX5	ENSG00000176842	10265	IRX5	Hs.435730	iroquois homeobox 5 [Source:HGNC Symbol;Acc:14361]	16	54964774	54968397	1	q12.2	TRUE
geneid.10266	0.386181	low.cor	205779_at	geneid.10266	10266	ENSG00000131477	RAMP2	ENSG00000131477	10266	RAMP2	Hs.514193	receptor (G protein-coupled) activity modifying protein 2 [Source:HGNC Symbol;Acc:9844]	17	40910465	40915059	1	q21.31	TRUE
geneid.10267	0.887412	high.cor	204916_at	geneid.10267	10267	ENSG00000132329	RAMP1	ENSG00000132329	10267	RAMP1	NA	receptor (G protein-coupled) activity modifying protein 1 [Source:HGNC Symbol;Acc:9843]	2	238767536	238820756	1	q37.3	TRUE
geneid.10268	0.821753	high.cor	205326_at	geneid.10268	10268	ENSG00000122679	RAMP3	ENSG00000122679	10268	RAMP3	NA	receptor (G protein-coupled) activity modifying protein 3 [Source:HGNC Symbol;Acc:9845]	7	45197390	45225901	1	p13	TRUE
geneid.10269	0.855847	high.cor	202939_at	geneid.10269	10269	ENSG00000084073	ZMPSTE24	ENSG00000084073	10269	ZMPSTE24	Hs.132642	zinc metallopeptidase STE24 [Source:HGNC Symbol;Acc:12877]	1	40723779	40759856	1	p34.2	TRUE
geneid.1027	0.884755	high.cor	209112_at	geneid.1027	1027	ENSG00000111276	CDKN1B	ENSG00000111276	1027	CDKN1B	Hs.238990	cyclin-dependent kinase inhibitor 1B (p27, Kip1) [Source:HGNC Symbol;Acc:1785]	12	12867992	12875305	1	p13.1	TRUE
geneid.10270	0.653941	low.cor	203848_at	geneid.10270	10270	ENSG00000105127	AKAP8	ENSG00000105127	10270	AKAP8	Hs.594496	A kinase (PRKA) anchor protein 8 [Source:HGNC Symbol;Acc:378]	19	15464196	15490612	-1	p13.12	TRUE
geneid.10272	0.764325	high.cor	203592_s_at	geneid.10272	10272	ENSG00000070404	FSTL3	ENSG00000070404	10272	FSTL3	Hs.529038	follistatin-like 3 (secreted glycoprotein) [Source:HGNC Symbol;Acc:3973]	19	676392	683385	1	p13.3	TRUE
geneid.10273	0.686349	low.cor	227625_s_at	geneid.10273	10273	ENSG00000103266	STUB1	ENSG00000103266	10273	STUB1	Hs.592081	STIP1 homology and U-box containing protein 1, E3 ubiquitin protein ligase [Source:HGNC Symbol;Acc:11427]	16	730224	732799	1	p13.3	TRUE
geneid.10274	0.596837	low.cor	202293_at	geneid.10274	10274	ENSG00000118007	STAG1	ENSG00000118007	10274	STAG1	Hs.412586	stromal antigen 1 [Source:HGNC Symbol;Acc:11354]	3	136055077	136471220	-1	q22.3	TRUE
geneid.10276	0.87594	high.cor	201829_at	geneid.10276	10276	ENSG00000173848	NET1	ENSG00000173848	10276	NET1	Hs.25155	neuroepithelial cell transforming 1 [Source:HGNC Symbol;Acc:14592]	10	5454514	5500426	1	p15.1	TRUE
geneid.10277	0.756611	high.cor	202317_s_at	geneid.10277	10277	ENSG00000130939	UBE4B	ENSG00000130939	10277	UBE4B	Hs.593974	ubiquitination factor E4B [Source:HGNC Symbol;Acc:12500]	1	10092890	10241297	1	p36.22	TRUE
geneid.10278	0.914571	high.cor	204400_at	geneid.10278	10278	ENSG00000100842	EFS	ENSG00000100842	10278	EFS	Hs.24587	embryonal Fyn-associated substrate [Source:HGNC Symbol;Acc:16898]	14	23825611	23834961	-1	q11.2	TRUE
geneid.10279	0.969341	high.cor	208165_s_at	geneid.10279	10279	ENSG00000112812	PRSS16	ENSG00000112812	10279	PRSS16	Hs.274407	protease, serine, 16 (thymus) [Source:HGNC Symbol;Acc:9480]	6	27215480	27224403	1	p22.1	TRUE
geneid.1028	0.802372	high.cor	213348_at	geneid.1028	1028	ENSG00000129757	CDKN1C	ENSG00000129757	1028	CDKN1C	Hs.106070	cyclin-dependent kinase inhibitor 1C (p57, Kip2) [Source:HGNC Symbol;Acc:1786]	11	2904443	2907111	-1	p15.4	TRUE
geneid.10280	0.886051	high.cor	201692_at	geneid.10280	10280	ENSG00000147955	SIGMAR1	ENSG00000147955	10280	SIGMAR1	Hs.522087	sigma non-opioid intracellular receptor 1 [Source:HGNC Symbol;Acc:8157]	9	34634719	34637806	-1	p13.3	TRUE
geneid.10282	0.754602	high.cor	202710_at	geneid.10282	10282	ENSG00000105829	BET1	ENSG00000105829	10282	BET1	Hs.489132	Bet1 golgi vesicular membrane trafficking protein [Source:HGNC Symbol;Acc:14562]	7	93592074	93633694	-1	q21.3	TRUE
geneid.10283	0.779038	high.cor	223337_at	geneid.10283	10283	ENSG00000153015	CWC27	ENSG00000153015	10283	CWC27	NA	CWC27 spliceosome-associated protein homolog (S. cerevisiae) [Source:HGNC Symbol;Acc:10664]	5	64064757	64314590	1	q12.3	TRUE
geneid.10284	0.218564	low.cor	208741_at	geneid.10284	10284	ENSG00000150459	SAP18	ENSG00000150459	10284	SAP18	Hs.631033	Sin3A-associated protein, 18kDa [Source:HGNC Symbol;Acc:10530]	13	21714653	21723221	1	q12.11	TRUE
geneid.10285	0.635662	low.cor	200071_at	geneid.10285	10285	ENSG00000119953	SMNDC1	ENSG00000119953	10285	SMNDC1	NA	survival motor neuron domain containing 1 [Source:HGNC Symbol;Acc:16900]	10	112052798	112064709	-1	q25.2	TRUE
geneid.10286	0.779492	high.cor	203053_at	geneid.10286	10286	ENSG00000116752	BCAS2	ENSG00000116752	10286	BCAS2	Hs.22960	breast carcinoma amplified sequence 2 [Source:HGNC Symbol;Acc:975]	1	115110178	115124260	-1	p13.2	TRUE
geneid.10287	0.793233	high.cor	204336_s_at	geneid.10287	10287	ENSG00000171700	RGS19	ENSG00000171700	10287	RGS19	NA	regulator of G-protein signaling 19 [Source:HGNC Symbol;Acc:13735]	20	62704534	62711323	-1	q13.33	TRUE
geneid.10288	0.838864	high.cor	210146_x_at	geneid.10288	10288	ENSG00000131042	LILRB2	ENSG00000131042	10288	LILRB2	Hs.655652	leukocyte immunoglobulin-like receptor, subfamily B (with TM and ITIM domains), member 2 [Source:HGNC Symbol;Acc:6606]	19	54777675	54785039	-1	q13.42	TRUE
geneid.10289	0.779362	high.cor	201738_at	geneid.10289	10289	ENSG00000114784	EIF1B	ENSG00000114784	10289	EIF1B	Hs.601063	eukaryotic translation initiation factor 1B [Source:HGNC Symbol;Acc:30792]	3	40351175	40353915	1	p22.1	TRUE
geneid.1029	0.871208	high.cor	207039_at	geneid.1029	1029	ENSG00000147889	CDKN2A	ENSG00000147889	1029	CDKN2A	Hs.661650	cyclin-dependent kinase inhibitor 2A [Source:HGNC Symbol;Acc:1787]	9	21967751	21995300	-1	p21.3	TRUE
geneid.10290	0.650117	low.cor	205265_s_at	geneid.10290	10290	ENSG00000072195	SPEG	ENSG00000072195	10290	SPEG	Hs.21639	SPEG complex locus [Source:HGNC Symbol;Acc:16901]	2	220299568	220363009	1	q35	TRUE
geneid.10291	0.6028	low.cor	227516_at	geneid.10291	10291	ENSG00000099995	SF3A1	ENSG00000099995	10291	SF3A1	Hs.406277	splicing factor 3a, subunit 1, 120kDa [Source:HGNC Symbol;Acc:10765]	22	30727979	30752936	-1	q12.2	TRUE
geneid.10293	0.733083	high.cor	205598_at	geneid.10293	10293	ENSG00000183763	TRAIP	ENSG00000183763	10293	TRAIP	Hs.517972	TRAF interacting protein [Source:HGNC Symbol;Acc:30764]	3	49866034	49894007	-1	p21.31	TRUE
geneid.10294	0.663728	low.cor	226994_at	geneid.10294	10294	ENSG00000069345	DNAJA2	ENSG00000069345	10294	DNAJA2	Hs.368078	DnaJ (Hsp40) homolog, subfamily A, member 2 [Source:HGNC Symbol;Acc:14884]	16	46989299	47007699	-1	q12.1	TRUE
geneid.10295	0.721416	high.cor	202030_at	geneid.10295	10295	ENSG00000103507	BCKDK	ENSG00000103507	10295	BCKDK	Hs.513520	branched chain ketoacid dehydrogenase kinase [Source:HGNC Symbol;Acc:16902]	16	31117428	31124110	1	p11.2	TRUE
geneid.10296	0.772751	high.cor	207922_s_at	geneid.10296	10296	ENSG00000090316	MAEA	ENSG00000090316	10296	MAEA	Hs.139896	macrophage erythroblast attacher [Source:HGNC Symbol;Acc:13731]	4	1283639	1333935	1	p16.3	TRUE
geneid.10297	-0.152191	low.cor	205320_at	geneid.10297	10297	ENSG00000115266	APC2	ENSG00000115266	10297	APC2	Hs.446376	adenomatosis polyposis coli 2 [Source:HGNC Symbol;Acc:24036]	19	1446300	1473243	1	p13.3	TRUE
geneid.10298	0.583355	low.cor	203154_s_at	geneid.10298	10298	ENSG00000130669	PAK4	ENSG00000130669	10298	PAK4	Hs.20447	p21 protein (Cdc42/Rac)-activated kinase 4 [Source:HGNC Symbol;Acc:16059]	19	39616410	39673456	1	q13.2	TRUE
geneid.10299	-0.0213249	low.cor	215423_at	geneid.10299	10299	ENSG00000145495	2013-03-06	ENSG00000145495	10299	2013-03-06	Hs.432862	membrane-associated ring finger (C3HC4) 6, E3 ubiquitin protein ligase [Source:HGNC Symbol;Acc:30550]	5	10353815	10440500	1	p15.2	TRUE
geneid.103	0.719601	high.cor	201786_s_at	geneid.103	103	ENSG00000160710	ADAR	ENSG00000160710	103	ADAR	Hs.12341	adenosine deaminase, RNA-specific [Source:HGNC Symbol;Acc:225]	1	154554538	154600475	-1	q21.3	TRUE
geneid.1030	0.863106	high.cor	236313_at	geneid.1030	1030	ENSG00000147883	CDKN2B	ENSG00000147883	1030	CDKN2B	NA	cyclin-dependent kinase inhibitor 2B (p15, inhibits CDK4) [Source:HGNC Symbol;Acc:1788]	9	22002902	22009362	-1	p21.3	TRUE
geneid.10300	0.79777	high.cor	203162_s_at	geneid.10300	10300	ENSG00000140854	KATNB1	ENSG00000140854	10300	KATNB1	Hs.275675	katanin p80 (WD repeat containing) subunit B 1 [Source:HGNC Symbol;Acc:6217]	16	57769642	57791162	1	q21	TRUE
geneid.10302	0.407441	low.cor	214592_s_at	geneid.10302	10302	ENSG00000174446	SNAPC5	ENSG00000174446	10302	SNAPC5	Hs.30174	small nuclear RNA activating complex, polypeptide 5, 19kDa [Source:HGNC Symbol;Acc:15484]	15	66782473	66790151	-1	q22.31	TRUE
geneid.10307	0.666969	low.cor	204650_s_at	geneid.10307	10307	ENSG00000113108	APBB3	ENSG00000113108	10307	APBB3	Hs.529449	amyloid beta (A4) precursor protein-binding, family B, member 3 [Source:HGNC Symbol;Acc:20708]	5	139937853	139973337	-1	q31.3	TRUE
geneid.10308	0.784483	high.cor	219540_at	geneid.10308	10308	ENSG00000185947	ZNF267	ENSG00000185947	10308	ZNF267	Hs.460645	zinc finger protein 267 [Source:HGNC Symbol;Acc:13060]	16	31885079	31928668	1	p11.2	TRUE
geneid.10309	0.861486	high.cor	210021_s_at	geneid.10309	10309	ENSG00000152669	CCNO	ENSG00000152669	10309	CCNO	Hs.3041	cyclin O [Source:HGNC Symbol;Acc:18576]	5	54526980	54529508	-1	q11.2	TRUE
geneid.1031	0.819873	high.cor	204159_at	geneid.1031	1031	ENSG00000123080	CDKN2C	ENSG00000123080	1031	CDKN2C	Hs.525324	cyclin-dependent kinase inhibitor 2C (p18, inhibits CDK4) [Source:HGNC Symbol;Acc:1789]	1	51426417	51440305	1	p32.3	TRUE
geneid.10312	0.818382	high.cor	204158_s_at	geneid.10312	10312	ENSG00000110719	TCIRG1	ENSG00000110719	10312	TCIRG1	Hs.495985	T-cell, immune regulator 1, ATPase, H+ transporting, lysosomal V0 subunit A3 [Source:HGNC Symbol;Acc:11647]	11	67806483	67818362	1	q13.2	TRUE
geneid.10313	0.779038	high.cor	219549_s_at	geneid.10313	10313	ENSG00000133318	RTN3	ENSG00000133318	10313	RTN3	Hs.743229	reticulon 3 [Source:HGNC Symbol;Acc:10469]	11	63448918	63527363	1	q13.1	TRUE
geneid.10314	0.833744	high.cor	202020_s_at	geneid.10314	10314	ENSG00000115365	LANCL1	ENSG00000115365	10314	LANCL1	Hs.13351	LanC lantibiotic synthetase component C-like 1 (bacterial) [Source:HGNC Symbol;Acc:6508]	2	211295973	211342376	-1	q34	TRUE
geneid.10316	0.0828364	low.cor	221383_at	geneid.10316	10316	ENSG00000171596	NMUR1	ENSG00000171596	10316	NMUR1	Hs.471619	neuromedin U receptor 1 [Source:HGNC Symbol;Acc:4518]	2	232387871	232395206	-1	q37.1	TRUE
geneid.10318	0.832642	high.cor	207196_s_at	geneid.10318	10318	ENSG00000145901	TNIP1	ENSG00000145901	10318	TNIP1	Hs.355141	TNFAIP3 interacting protein 1 [Source:HGNC Symbol;Acc:16903]	5	150409506	150473138	-1	q33.1	TRUE
geneid.10319	0.488592	low.cor	219407_s_at	geneid.10319	10319	ENSG00000050555	LAMC3	ENSG00000050555	10319	LAMC3	Hs.201805	laminin, gamma 3 [Source:HGNC Symbol;Acc:6494]	9	133884469	133969860	1	q34.12	TRUE
geneid.1032	0.753695	high.cor	210240_s_at	geneid.1032	1032	ENSG00000129355	CDKN2D	ENSG00000129355	1032	CDKN2D	Hs.435051	cyclin-dependent kinase inhibitor 2D (p19, inhibits CDK4) [Source:HGNC Symbol;Acc:1790]	19	10677138	10679735	-1	p13.2	TRUE
geneid.10320	0.679479	low.cor	227344_at	geneid.10320	10320	ENSG00000185811	IKZF1	ENSG00000185811	10320	IKZF1	Hs.435949	IKAROS family zinc finger 1 (Ikaros) [Source:HGNC Symbol;Acc:13176]	7	50343720	50472799	1	p12.2	TRUE
geneid.10321	0.856041	high.cor	207802_at	geneid.10321	10321	ENSG00000096006	CRISP3	ENSG00000096006	10321	CRISP3	Hs.404466	cysteine-rich secretory protein 3 [Source:HGNC Symbol;Acc:16904]	6	49695097	49712150	-1	p12.3	TRUE
geneid.10322	0.184859	low.cor	209516_at	geneid.10322	10322	ENSG00000135632	SMYD5	ENSG00000135632	10322	SMYD5	Hs.631882	SMYD family member 5 [Source:HGNC Symbol;Acc:16258]	2	73441350	73454365	1	p13.2	TRUE
geneid.10324	0.714351	high.cor	219106_s_at	geneid.10324	10324	ENSG00000239474	KBTBD10	ENSG00000239474	10324	KLHL41	Hs.50550	kelch-like family member 41 [Source:HGNC Symbol;Acc:16905]	2	170366212	170382772	1	q31.1	TRUE
geneid.10326	0.290381	low.cor	1554624_a_at	geneid.10326	10326	ENSG00000101307	SIRPB1	ENSG00000101307	10326	SIRPB1	NA	signal-regulatory protein beta 1 [Source:HGNC Symbol;Acc:15928]	20	1544167	1600707	-1	p13	TRUE
geneid.10327	0.875486	high.cor	201900_s_at	geneid.10327	10327	ENSG00000117448	AKR1A1	ENSG00000117448	10327	AKR1A1	Hs.474584	aldo-keto reductase family 1, member A1 (aldehyde reductase) [Source:HGNC Symbol;Acc:380]	1	46016215	46035721	1	p34.1	TRUE
geneid.10328	0.841198	high.cor	222504_s_at	geneid.10328	10328	ENSG00000131148	COX4NB	ENSG00000131148	10328	EMC8	Hs.173162	ER membrane protein complex subunit 8 [Source:HGNC Symbol;Acc:7864]	16	85805364	85833214	-1	q24.1	TRUE
geneid.10329	0.835799	high.cor	204808_s_at	geneid.10329	10329	ENSG00000118600	TMEM5	ENSG00000118600	10329	TMEM5	NA	transmembrane protein 5 [Source:HGNC Symbol;Acc:13530]	12	64173583	64203338	1	q14.2	TRUE
geneid.1033	0.977249	high.cor	209714_s_at	geneid.1033	1033	ENSG00000100526	CDKN3	ENSG00000100526	1033	CDKN3	Hs.733107	cyclin-dependent kinase inhibitor 3 [Source:HGNC Symbol;Acc:1791]	14	54863567	54886936	1	q22.2	TRUE
geneid.10330	0.653552	low.cor	209796_s_at	geneid.10330	10330	ENSG00000257727	CNPY2	ENSG00000257727	10330	CNPY2	Hs.8752	canopy 2 homolog (zebrafish) [Source:HGNC Symbol;Acc:13529]	12	56703626	56710120	-1	q13.3	TRUE
geneid.10331	0.859347	high.cor	204856_at	geneid.10331	10331	ENSG00000179913	B3GNT3	ENSG00000179913	10331	B3GNT3	Hs.69009	UDP-GlcNAc:betaGal beta-1,3-N-acetylglucosaminyltransferase 3 [Source:HGNC Symbol;Acc:13528]	19	17905637	17923891	1	p13.11	TRUE
geneid.10332	0.233963	low.cor	210481_s_at	geneid.10332	10332	ENSG00000104938	CLEC4M	ENSG00000104938	10332	CLEC4M	Hs.421437	C-type lectin domain family 4, member M [Source:HGNC Symbol;Acc:13523]	19	7828035	7834491	1	p13.2	TRUE
geneid.10333	0.70197	high.cor	239021_at	geneid.10333	10333	ENSG00000174130	TLR6	ENSG00000174130	10333	TLR6	Hs.575090	toll-like receptor 6 [Source:HGNC Symbol;Acc:16711]	4	38825336	38858438	-1	p14	TRUE
geneid.10335	0.798701	high.cor	226047_at	geneid.10335	10335	ENSG00000072952	MRVI1	ENSG00000072952	10335	MRVI1	Hs.501898	murine retrovirus integration site 1 homolog [Source:HGNC Symbol;Acc:7237]	11	10594638	10715535	-1	p15.3	TRUE
geneid.10336	0.775668	high.cor	212753_at	geneid.10336	10336	ENSG00000185619	PCGF3	ENSG00000185619	10336	PCGF3	Hs.144309	polycomb group ring finger 3 [Source:HGNC Symbol;Acc:10066]	4	699537	764428	1	p16.3	TRUE
geneid.10342	0.888555	high.cor	217839_at	geneid.10342	10342	ENSG00000114354	TFG	ENSG00000114354	10342	TFG	Hs.518123	TRK-fused gene [Source:HGNC Symbol;Acc:11758]	3	100428205	100467810	1	q12.2	TRUE
geneid.10343	0.339448	low.cor	220548_at	geneid.10343	10343	ENSG00000130943	PKDREJ	ENSG00000130943	10343	PKDREJ	Hs.241383	polycystic kidney disease (polycystin) and REJ homolog (sperm receptor for egg jelly homolog, sea urchin) [Source:HGNC Symbol;Acc:9015]	22	46651560	46659219	-1	q13.31	TRUE
geneid.10344	0.574669	low.cor	223710_at	geneid.10344	10344	ENSG00000006606	CCL26	ENSG00000006606	10344	CCL26	Hs.131342	chemokine (C-C motif) ligand 26 [Source:HGNC Symbol;Acc:10625]	7	75398851	75419214	-1	q11.23	TRUE
geneid.10345	0.446137	low.cor	222919_at	geneid.10345	10345	ENSG00000186439	TRDN	ENSG00000186439	10345	TRDN	Hs.144744	triadin [Source:HGNC Symbol;Acc:12261]	6	123537483	123958238	-1	q22.31	TRUE
geneid.10346	0.899404	high.cor	213293_s_at	geneid.10346	10346	ENSG00000132274	TRIM22	ENSG00000132274	10346	TRIM22	Hs.501778	tripartite motif containing 22 [Source:HGNC Symbol;Acc:16379]	11	5710919	5758319	1	p15.4	TRUE
geneid.10347	0.52288	low.cor	219577_s_at	geneid.10347	10347	ENSG00000064687	ABCA7	ENSG00000064687	10347	ABCA7	Hs.134514	ATP-binding cassette, sub-family A (ABC1), member 7 [Source:HGNC Symbol;Acc:37]	19	1040102	1065571	1	p13.3	TRUE
geneid.10350	0.859671	high.cor	242541_at	geneid.10350	10350	ENSG00000154258	ABCA9	ENSG00000154258	10350	ABCA9	Hs.131686	ATP-binding cassette, sub-family A (ABC1), member 9 [Source:HGNC Symbol;Acc:39]	17	66970629	67057205	-1	q24.2	TRUE
geneid.10351	0.917423	high.cor	204719_at	geneid.10351	10351	ENSG00000141338	ABCA8	ENSG00000141338	10351	ABCA8	Hs.58351	ATP-binding cassette, sub-family A (ABC1), member 8 [Source:HGNC Symbol;Acc:38]	17	66863433	66951533	-1	q24.2	TRUE
geneid.10352	0.543103	low.cor	222734_at	geneid.10352	10352	ENSG00000116874	WARS2	ENSG00000116874	10352	WARS2	Hs.523506	tryptophanyl tRNA synthetase 2, mitochondrial [Source:HGNC Symbol;Acc:12730]	1	119573839	119683294	-1	p12	TRUE
geneid.1036	0.869393	high.cor	204154_at	geneid.1036	1036	ENSG00000129596	CDO1	ENSG00000129596	1036	CDO1	Hs.442378	cysteine dioxygenase type 1 [Source:HGNC Symbol;Acc:1795]	5	115140430	115152651	-1	q22.3	TRUE
geneid.10360	0.759723	high.cor	205129_at	geneid.10360	10360	ENSG00000107833	NPM3	ENSG00000107833	10360	NPM3	NA	nucleophosmin/nucleoplasmin 3 [Source:HGNC Symbol;Acc:7931]	10	103541082	103543170	-1	q24.32	TRUE
geneid.10361	0.206054	low.cor	230977_at	geneid.10361	10361	ENSG00000158806	NPM2	ENSG00000158806	10361	NPM2	NA	nucleophosmin/nucleoplasmin 2 [Source:HGNC Symbol;Acc:7930]	8	21881636	21894408	1	p21.3	TRUE
geneid.10362	0.724656	high.cor	210719_s_at	geneid.10362	10362	ENSG00000064961	HMG20B	ENSG00000064961	10362	HMG20B	Hs.406534	high mobility group 20B [Source:HGNC Symbol;Acc:5002]	19	3572775	3579086	1	p13.3	TRUE
geneid.10363	0.83167	high.cor	218152_at	geneid.10363	10363	ENSG00000140382	HMG20A	ENSG00000140382	10363	HMG20A	Hs.69594	high mobility group 20A [Source:HGNC Symbol;Acc:5001]	15	77712754	77777949	1	q24.3	TRUE
geneid.10365	0.895515	high.cor	219371_s_at	geneid.10365	10365	ENSG00000127528	KLF2	ENSG00000127528	10365	KLF2	Hs.744182	Kruppel-like factor 2 (lung) [Source:HGNC Symbol;Acc:6347]	19	16435628	16438685	1	p13.11	TRUE
geneid.10367	0.765426	high.cor	216903_s_at	geneid.10367	10367	ENSG00000107745	MICU1	ENSG00000107745	10367	MICU1	Hs.524367	mitochondrial calcium uptake 1 [Source:HGNC Symbol;Acc:1530]	10	74127098	74385899	-1	q22.1	TRUE
geneid.10368	-0.195006	low.cor	206384_at	geneid.10368	10368	ENSG00000006116	CACNG3	ENSG00000006116	10368	CACNG3	Hs.7235	calcium channel, voltage-dependent, gamma subunit 3 [Source:HGNC Symbol;Acc:1407]	16	24266874	24374122	1	p12.1	TRUE
geneid.10369	-0.20505	low.cor	244099_at	geneid.10369	10369	ENSG00000166862	CACNG2	ENSG00000166862	10369	CACNG2	Hs.607330	calcium channel, voltage-dependent, gamma subunit 2 [Source:HGNC Symbol;Acc:1406]	22	36959968	37099603	-1	q12.3	TRUE
geneid.10370	0.870041	high.cor	209357_at	geneid.10370	10370	ENSG00000164442	CITED2	ENSG00000164442	10370	CITED2	Hs.82071	Cbp/p300-interacting transactivator, with Glu/Asp-rich carboxy-terminal domain, 2 [Source:HGNC Symbol;Acc:1987]	6	139693393	139695757	-1	q24.1	TRUE
geneid.10371	0.308335	low.cor	244163_at	geneid.10371	10371	ENSG00000075213	SEMA3A	ENSG00000075213	10371	SEMA3A	Hs.252451	sema domain, immunoglobulin domain (Ig), short basic domain, secreted, (semaphorin) 3A [Source:HGNC Symbol;Acc:10723]	7	83587659	84122040	-1	q21.11	TRUE
geneid.10376	0.763871	high.cor	211058_x_at	geneid.10376	10376	ENSG00000123416	TUBA1B	ENSG00000123416	10376	TUBA1B	Hs.524390	tubulin, alpha 1b [Source:HGNC Symbol;Acc:18809]	12	49521565	49525180	-1	q13.12	TRUE
geneid.10379	0.905043	high.cor	203882_at	geneid.10379	10379	ENSG00000213928	IRF9	ENSG00000213928	10379	IRF9	Hs.1706	interferon regulatory factor 9 [Source:HGNC Symbol;Acc:6131]	14	24630262	24635774	1	q12	TRUE
geneid.10380	0.819225	high.cor	232103_at	geneid.10380	10380	ENSG00000162813	BPNT1	ENSG00000162813	10380	BPNT1	Hs.406134	3'(2'), 5'-bisphosphate nucleotidase 1 [Source:HGNC Symbol;Acc:1096]	1	220230824	220263804	-1	q41	TRUE
geneid.10381	0.710721	high.cor	202154_x_at	geneid.10381	10381	ENSG00000258947	RP11-566K11.2	ENSG00000258947	10381	NA	Hs.511743	Tubulin beta-3 chain [Source:UniProtKB/Swiss-Prot;Acc:Q13509]	16	89987800	90005169	1	q24.3	TRUE
geneid.10382	-0.175071	low.cor	212664_at	geneid.10382	10382	ENSG00000104833	TUBB4	ENSG00000104833	10382	TUBB4A	Hs.110837	tubulin, beta 4A class IVa [Source:HGNC Symbol;Acc:20774]	19	6494330	6502859	-1	p13.3	TRUE
geneid.10383	0.752722	high.cor	213726_x_at	geneid.10383	10383	ENSG00000188229	TUBB2C	ENSG00000188229	10383	TUBB4B	Hs.433615	tubulin, beta 4B class IVb [Source:HGNC Symbol;Acc:20771]	9	140135665	140138159	1	q34.3	TRUE
geneid.10384	0.916904	high.cor	204821_at	geneid.10384	10384	ENSG00000111801	BTN3A3	ENSG00000111801	10384	BTN3A3	Hs.167741	butyrophilin, subfamily 3, member A3 [Source:HGNC Symbol;Acc:1140]	6	26440700	26453643	1	p22.2	TRUE
geneid.10385	0.789085	high.cor	205299_s_at	geneid.10385	10385	ENSG00000124508	BTN2A2	ENSG00000124508	10385	BTN2A2	Hs.373938	butyrophilin, subfamily 2, member A2 [Source:HGNC Symbol;Acc:1137]	6	26383324	26395102	1	p22.2	TRUE
geneid.10388	0.914701	high.cor	206546_at	geneid.10388	10388	ENSG00000196074	SYCP2	ENSG00000196074	10388	SYCP2	Hs.202676	synaptonemal complex protein 2 [Source:HGNC Symbol;Acc:11490]	20	58438618	58508710	-1	q13.33	TRUE
geneid.10390	0.799131	high.cor	219375_at	geneid.10390	10390	ENSG00000134255	CEPT1	ENSG00000134255	10390	CEPT1	Hs.363572	choline/ethanolamine phosphotransferase 1 [Source:HGNC Symbol;Acc:24289]	1	111682249	111727724	1	p13.3	TRUE
geneid.10391	0.749676	high.cor	209789_at	geneid.10391	10391	ENSG00000103647	CORO2B	ENSG00000103647	10391	CORO2B	Hs.24907	coronin, actin binding protein, 2B [Source:HGNC Symbol;Acc:2256]	15	68871308	69020145	1	q23	TRUE
geneid.103910	0.721286	high.cor	221474_at	geneid.103910	103910	ENSG00000118680	MYL12B	ENSG00000118680	103910	MYL12B	Hs.594402	myosin, light chain 12B, regulatory [Source:HGNC Symbol;Acc:29827]	18	3261907	3278282	1	p11.31	TRUE
geneid.10392	0.750972	high.cor	221073_s_at	geneid.10392	10392	ENSG00000106100	NOD1	ENSG00000106100	10392	NOD1	Hs.405153	nucleotide-binding oligomerization domain containing 1 [Source:HGNC Symbol;Acc:16390]	7	30464143	30518400	-1	p14.3	TRUE
geneid.10393	0.349948	low.cor	241959_at	geneid.10393	10393	ENSG00000164162	ANAPC10	ENSG00000164162	10393	ANAPC10	Hs.480876	anaphase promoting complex subunit 10 [Source:HGNC Symbol;Acc:24077]	4	145888264	146019693	-1	q31.21	TRUE
geneid.10394	0.224315	low.cor	220811_at	geneid.10394	10394	ENSG00000156575	PRG3	ENSG00000156575	10394	PRG3	Hs.251386	proteoglycan 3 [Source:HGNC Symbol;Acc:9363]	11	57144242	57148623	-1	q12.1	TRUE
geneid.10395	0.825836	high.cor	224822_at	geneid.10395	10395	ENSG00000164741	DLC1	ENSG00000164741	10395	DLC1	Hs.134296	deleted in liver cancer 1 [Source:HGNC Symbol;Acc:2897]	8	12940870	13373167	-1	p22	TRUE
geneid.10396	0.911589	high.cor	213106_at	geneid.10396	10396	ENSG00000124406	ATP8A1	ENSG00000124406	10396	ATP8A1	Hs.435052	ATPase, aminophospholipid transporter (APLT), class I, type 8A, member 1 [Source:HGNC Symbol;Acc:13531]	4	42410390	42659122	-1	p13	TRUE
geneid.10397	0.875421	high.cor	200632_s_at	geneid.10397	10397	ENSG00000104419	NDRG1	ENSG00000104419	10397	NDRG1	Hs.372914	N-myc downstream regulated 1 [Source:HGNC Symbol;Acc:7679]	8	134249414	134314265	-1	q24.22	TRUE
geneid.10398	0.765297	high.cor	201058_s_at	geneid.10398	10398	ENSG00000101335	MYL9	ENSG00000101335	10398	MYL9	NA	myosin, light chain 9, regulatory [Source:HGNC Symbol;Acc:15754]	20	35169887	35178228	1	q11.23	TRUE
geneid.10399	0.725823	high.cor	200651_at	geneid.10399	10399	ENSG00000204628	GNB2L1	ENSG00000204628	10399	GNB2L1	Hs.735852	guanine nucleotide binding protein (G protein), beta polypeptide 2-like 1 [Source:HGNC Symbol;Acc:4399]	5	180663909	180675096	-1	q35.3	TRUE
geneid.104	0.873931	high.cor	203865_s_at	geneid.104	104	ENSG00000197381	ADARB1	ENSG00000197381	104	ADARB1	Hs.474018	adenosine deaminase, RNA-specific, B1 [Source:HGNC Symbol;Acc:226]	21	46493768	46646478	1	q22.3	TRUE
geneid.1040	0.831994	high.cor	226185_at	geneid.1040	1040	ENSG00000163624	CDS1	ENSG00000163624	1040	CDS1	Hs.654899	CDP-diacylglycerol synthase (phosphatidate cytidylyltransferase) 1 [Source:HGNC Symbol;Acc:1800]	4	85504132	85572491	1	q21.23	TRUE
geneid.10400	0.793492	high.cor	207621_s_at	geneid.10400	10400	ENSG00000133027	PEMT	ENSG00000133027	10400	PEMT	NA	phosphatidylethanolamine N-methyltransferase [Source:HGNC Symbol;Acc:8830]	17	17408877	17495022	-1	p11.2	TRUE
geneid.10402	0.406469	low.cor	213335_s_at	geneid.10402	10402	ENSG00000064225	ST3GAL6	ENSG00000064225	10402	ST3GAL6	Hs.611523	ST3 beta-galactoside alpha-2,3-sialyltransferase 6 [Source:HGNC Symbol;Acc:18080]	3	98451080	98540045	1	q12.1	TRUE
geneid.10403	0.975953	high.cor	204162_at	geneid.10403	10403	ENSG00000080986	NDC80	ENSG00000080986	10403	NDC80	Hs.414407	NDC80 kinetochore complex component [Source:HGNC Symbol;Acc:16909]	18	2571510	2616634	1	p11.32	TRUE
geneid.10404	0.796928	high.cor	203501_at	geneid.10404	10404	ENSG00000104324	AC010859.1	ENSG00000104324	10404	CPQ	Hs.156178	carboxypeptidase Q [Source:HGNC Symbol;Acc:16910]	8	97657455	98161882	1	q22.1	TRUE
geneid.10406	0.934859	high.cor	203892_at	geneid.10406	10406	ENSG00000101443	WFDC2	ENSG00000101443	10406	WFDC2	NA	WAP four-disulfide core domain 2 [Source:HGNC Symbol;Acc:15939]	20	44098346	44110172	1	q13.12	TRUE
geneid.10407	0.0626054	low.cor	1553582_a_at	geneid.10407	10407	ENSG00000164871	SPAG11B	ENSG00000164871	10407	SPAG11B	NA	sperm associated antigen 11B [Source:HGNC Symbol;Acc:14534]	8	7300206	7321196	-1	p23.1	TRUE
geneid.10409	0.897459	high.cor	202391_at	geneid.10409	10409	ENSG00000176788	BASP1	ENSG00000176788	10409	BASP1	Hs.201641	brain abundant, membrane attached signal protein 1 [Source:HGNC Symbol;Acc:957]	5	17065707	17276943	1	p15.1	TRUE
geneid.1041	0.574257	low.cor	206192_at	geneid.1041	1041	ENSG00000204539	CDSN	ENSG00000204539	1041	CDSN	Hs.556031	corneodesmosin [Source:HGNC Symbol;Acc:1802]	6	31082867	31088223	-1	p21.33	TRUE
geneid.10410	0.808724	high.cor	212203_x_at	geneid.10410	10410	ENSG00000142089	IFITM3	ENSG00000142089	10410	IFITM3	NA	interferon induced transmembrane protein 3 [Source:HGNC Symbol;Acc:5414]	11	319669	327537	-1	p15.5	TRUE
geneid.10411	-0.00991703	low.cor	215027_at	geneid.10411	10411	ENSG00000079337	RAPGEF3	ENSG00000079337	10411	RAPGEF3	Hs.8578	Rap guanine nucleotide exchange factor (GEF) 3 [Source:HGNC Symbol;Acc:16629]	12	48128455	48164823	-1	q13.11	TRUE
geneid.10412	0.838475	high.cor	201922_at	geneid.10412	10412	ENSG00000164346	NSA2	ENSG00000164346	10412	NSA2	NA	NSA2 ribosome biogenesis homolog (S. cerevisiae) [Source:HGNC Symbol;Acc:30728]	5	74062817	74072737	1	q13.3	TRUE
geneid.10413	0.859957	high.cor	224894_at	geneid.10413	10413	ENSG00000137693	YAP1	ENSG00000137693	10413	YAP1	Hs.503692	Yes-associated protein 1 [Source:HGNC Symbol;Acc:16262]	11	101981192	102104154	1	q22.1	TRUE
geneid.10417	0.83342	high.cor	218638_s_at	geneid.10417	10417	ENSG00000159674	SPON2	ENSG00000159674	10417	SPON2	Hs.302963	spondin 2, extracellular matrix protein [Source:HGNC Symbol;Acc:11253]	4	1160720	1202750	-1	p16.3	TRUE
geneid.10418	0.894672	high.cor	213993_at	geneid.10418	10418	ENSG00000152268	SPON1	ENSG00000152268	10418	SPON1	Hs.623673	spondin 1, extracellular matrix protein [Source:HGNC Symbol;Acc:11252]	11	13983914	14289646	1	p15.2	TRUE
geneid.10419	0.779557	high.cor	1564520_s_at	geneid.10419	10419	ENSG00000100462	PRMT5	ENSG00000100462	10419	PRMT5	Hs.367854	protein arginine methyltransferase 5 [Source:HGNC Symbol;Acc:10894]	14	23389720	23398794	-1	q11.2	TRUE
geneid.10420	0.924034	high.cor	205486_at	geneid.10420	10420	ENSG00000070759	TESK2	ENSG00000070759	10420	TESK2	Hs.591499	testis-specific kinase 2 [Source:HGNC Symbol;Acc:11732]	1	45809555	45956872	-1	p34.1	TRUE
geneid.10421	0.676238	low.cor	202256_at	geneid.10421	10421	ENSG00000169217	CD2BP2	ENSG00000169217	10421	CD2BP2	Hs.202677	CD2 (cytoplasmic tail) binding protein 2 [Source:HGNC Symbol;Acc:1656]	16	30362087	30366682	-1	p11.2	TRUE
geneid.10422	0.785196	high.cor	202151_s_at	geneid.10422	10422	ENSG00000130560	UBAC1	ENSG00000130560	10422	UBAC1	NA	UBA domain containing 1 [Source:HGNC Symbol;Acc:30221]	9	138824815	138853226	-1	q34.3	TRUE
geneid.10423	0.68434	low.cor	201253_s_at	geneid.10423	10423	ENSG00000103502	CDIPT	ENSG00000103502	10423	CDIPT	Hs.121549	CDP-diacylglycerol--inositol 3-phosphatidyltransferase [Source:HGNC Symbol;Acc:1769]	16	29869678	29875057	-1	p11.2	TRUE
geneid.10424	0.619004	low.cor	213227_at	geneid.10424	10424	ENSG00000164040	PGRMC2	ENSG00000164040	10424	PGRMC2	Hs.507910	progesterone receptor membrane component 2 [Source:HGNC Symbol;Acc:16089]	4	129190397	129209984	-1	q28.2	TRUE
geneid.10425	0.432396	low.cor	201230_s_at	geneid.10425	10425	ENSG00000177479	ARIH2	ENSG00000177479	10425	ARIH2	Hs.633601	ariadne homolog 2 (Drosophila) [Source:HGNC Symbol;Acc:690]	3	48956254	49023815	1	p21.31	TRUE
geneid.10426	0.798678	high.cor	203690_at	geneid.10426	10426	ENSG00000126216	TUBGCP3	ENSG00000126216	10426	TUBGCP3	Hs.224152	tubulin, gamma complex associated protein 3 [Source:HGNC Symbol;Acc:18598]	13	113139325	113242481	-1	q34	TRUE
geneid.10427	0.74637	high.cor	202798_at	geneid.10427	10427	ENSG00000138802	SEC24B	ENSG00000138802	10427	SEC24B	Hs.292472	SEC24 family, member B (S. cerevisiae) [Source:HGNC Symbol;Acc:10704]	4	110354928	110462052	1	q25	TRUE
geneid.10428	0.918978	high.cor	203166_at	geneid.10428	10428	ENSG00000153774	CFDP1	ENSG00000153774	10428	CFDP1	Hs.461361	craniofacial development protein 1 [Source:HGNC Symbol;Acc:1873]	16	75327596	75467383	-1	q23.1	TRUE
geneid.1043	0.981592	high.cor	34210_at	geneid.1043	1043	ENSG00000169442	CD52	ENSG00000169442	1043	CD52	Hs.276770	CD52 molecule [Source:HGNC Symbol;Acc:1804]	1	26644448	26647014	1	p36.11	TRUE
geneid.10430	0.736388	high.cor	202475_at	geneid.10430	10430	ENSG00000105677	TMEM147	ENSG00000105677	10430	TMEM147	NA	transmembrane protein 147 [Source:HGNC Symbol;Acc:30414]	19	36036497	36038428	1	q13.12	TRUE
geneid.10432	0.530983	low.cor	239635_at	geneid.10432	10432	ENSG00000239306	RBM14	ENSG00000239306	10432	RBM14	Hs.533712	RNA binding motif protein 14 [Source:HGNC Symbol;Acc:14219]	11	66384053	66406124	1	q13.2	TRUE
geneid.10434	0.894996	high.cor	212449_s_at	geneid.10434	10434	ENSG00000120992	LYPLA1	ENSG00000120992	10434	LYPLA1	Hs.744046	lysophospholipase I [Source:HGNC Symbol;Acc:6737]	8	54958938	55014577	-1	q11.23	TRUE
geneid.10435	0.525344	low.cor	214014_at	geneid.10435	10435	ENSG00000149798	CDC42EP2	ENSG00000149798	10435	CDC42EP2	Hs.343380	CDC42 effector protein (Rho GTPase binding) 2 [Source:HGNC Symbol;Acc:16263]	11	65082289	65089900	1	q13.1	TRUE
geneid.10437	0.896163	high.cor	201422_at	geneid.10437	10437	ENSG00000216490	IFI30	ENSG00000216490	10437	IFI30	Hs.14623	interferon, gamma-inducible protein 30 [Source:HGNC Symbol;Acc:5398]	19	18283972	18288927	1	p13.11	TRUE
geneid.10438	0.793492	high.cor	200056_s_at	geneid.10438	10438	ENSG00000197223	C1D	ENSG00000197223	10438	C1D	Hs.436242	C1D nuclear receptor corepressor [Source:HGNC Symbol;Acc:29911]	2	68268262	68338080	-1	p14	TRUE
geneid.10439	0.885144	high.cor	205591_at	geneid.10439	10439	ENSG00000130558	OLFM1	ENSG00000130558	10439	OLFM1	Hs.522484	olfactomedin 1 [Source:HGNC Symbol;Acc:17187]	9	137967268	138013025	1	q34.3	TRUE
geneid.1044	0.130283	low.cor	206430_at	geneid.1044	1044	ENSG00000113722	CDX1	ENSG00000113722	1044	CDX1	Hs.1545	caudal type homeobox 1 [Source:HGNC Symbol;Acc:1805]	5	149546358	149564120	1	q32	TRUE
geneid.10440	0.669432	low.cor	201822_at	geneid.10440	10440	ENSG00000134375	TIMM17A	ENSG00000134375	10440	TIMM17A	Hs.20716	translocase of inner mitochondrial membrane 17 homolog A (yeast) [Source:HGNC Symbol;Acc:17315]	1	201924619	201939789	1	q32.1	TRUE
geneid.10443	0.679673	low.cor	202259_s_at	geneid.10443	10443	ENSG00000244754	N4BP2L2	ENSG00000244754	10443	N4BP2L2	Hs.507680	NEDD4 binding protein 2-like 2 [Source:HGNC Symbol;Acc:26916]	13	33006554	33112970	-1	q13.1	TRUE
geneid.10444	0.452813	low.cor	202452_at	geneid.10444	10444	ENSG00000160445	ZER1	ENSG00000160445	10444	ZER1	Hs.147950	zyg-11 related, cell cycle regulator [Source:HGNC Symbol;Acc:30960]	9	131492065	131534693	-1	q34.11	TRUE
geneid.10445	0.496703	low.cor	202556_s_at	geneid.10445	10445	ENSG00000187778	MCRS1	ENSG00000187778	10445	MCRS1	Hs.25313	microspherule protein 1 [Source:HGNC Symbol;Acc:6960]	12	49950327	49961936	-1	q13.12	TRUE
geneid.10446	0.624579	low.cor	205154_at	geneid.10446	10446	ENSG00000170382	LRRN2	ENSG00000170382	10446	LRRN2	Hs.26312	leucine rich repeat neuronal 2 [Source:HGNC Symbol;Acc:16914]	1	204586298	204654861	-1	q32.1	TRUE
geneid.10447	0.766528	high.cor	201889_at	geneid.10447	10447	ENSG00000196937	FAM3C	ENSG00000196937	10447	FAM3C	Hs.434053	family with sequence similarity 3, member C [Source:HGNC Symbol;Acc:18664]	7	120988905	121036418	-1	q31.31	TRUE
geneid.10449	0.88307	high.cor	202003_s_at	geneid.10449	10449	ENSG00000167315	ACAA2	ENSG00000167315	10449	ACAA2	Hs.200136	acetyl-CoA acyltransferase 2 [Source:HGNC Symbol;Acc:83]	18	47309869	47340330	-1	q21.1	TRUE
geneid.1045	-0.0565206	low.cor	206387_at	geneid.1045	1045	ENSG00000165556	CDX2	ENSG00000165556	1045	CDX2	Hs.174249	caudal type homeobox 2 [Source:HGNC Symbol;Acc:1806]	13	28536274	28545276	-1	q12.2	TRUE
geneid.10450	0.3563	low.cor	229375_at	geneid.10450	10450	ENSG00000084072	PPIE	ENSG00000084072	10450	PPIE	Hs.524690	peptidylprolyl isomerase E (cyclophilin E) [Source:HGNC Symbol;Acc:9258]	1	40157854	40229586	1	p34.2	TRUE
geneid.10451	0.954758	high.cor	218807_at	geneid.10451	10451	ENSG00000134215	VAV3	ENSG00000134215	10451	VAV3	Hs.267659	vav 3 guanine nucleotide exchange factor [Source:HGNC Symbol;Acc:12659]	1	108113782	108507766	-1	p13.3	TRUE
geneid.10452	0.451649	low.cor	202264_s_at	geneid.10452	10452	ENSG00000130204	TOMM40	ENSG00000130204	10452	TOMM40	Hs.655909	translocase of outer mitochondrial membrane 40 homolog (yeast) [Source:HGNC Symbol;Acc:18001]	19	45393826	45406946	1	q13.32	TRUE
geneid.10454	0.218499	low.cor	203901_at	geneid.10454	10454	ENSG00000100324	TAB1	ENSG00000100324	10454	TAB1	Hs.507681	TGF-beta activated kinase 1/MAP3K7 binding protein 1 [Source:HGNC Symbol;Acc:18157]	22	39795746	39833065	1	q13.1	TRUE
geneid.10455	0.919238	high.cor	218025_s_at	geneid.10455	10455	ENSG00000198721	ECI2	ENSG00000198721	10455	ECI2	Hs.15250	enoyl-CoA delta isomerase 2 [Source:HGNC Symbol;Acc:14601]	6	4115923	4135831	-1	p25.2	TRUE
geneid.10456	0.843531	high.cor	201145_at	geneid.10456	10456	ENSG00000143575	HAX1	ENSG00000143575	10456	HAX1	NA	HCLS1 associated protein X-1 [Source:HGNC Symbol;Acc:16915]	1	154244987	154248351	1	q21.3	TRUE
geneid.10457	0.857597	high.cor	201141_at	geneid.10457	10457	ENSG00000136235	GPNMB	ENSG00000136235	10457	GPNMB	Hs.190495	glycoprotein (transmembrane) nmb [Source:HGNC Symbol;Acc:4462]	7	23275586	23314727	1	p15.3	TRUE
geneid.10458	0.108828	low.cor	207832_at	geneid.10458	10458	ENSG00000175866	BAIAP2	ENSG00000175866	10458	BAIAP2	Hs.128316	BAI1-associated protein 2 [Source:HGNC Symbol;Acc:947]	17	79008948	79091232	1	q25.3	TRUE
geneid.10459	0.832059	high.cor	223234_at	geneid.10459	10459	ENSG00000116670	MAD2L2	ENSG00000116670	10459	MAD2L2	Hs.19400	MAD2 mitotic arrest deficient-like 2 (yeast) [Source:HGNC Symbol;Acc:6764]	1	11734537	11751707	-1	p36.22	TRUE
geneid.10460	0.931683	high.cor	218308_at	geneid.10460	10460	ENSG00000013810	TACC3	ENSG00000013810	10460	TACC3	Hs.104019	transforming, acidic coiled-coil containing protein 3 [Source:HGNC Symbol;Acc:11524]	4	1723227	1746898	1	p16.3	TRUE
geneid.10461	0.877171	high.cor	206028_s_at	geneid.10461	10461	ENSG00000153208	MERTK	ENSG00000153208	10461	MERTK	Hs.306178	c-mer proto-oncogene tyrosine kinase [Source:HGNC Symbol;Acc:7027]	2	112656056	112787138	1	q13	TRUE
geneid.10462	0.935507	high.cor	206682_at	geneid.10462	10462	ENSG00000132514	CLEC10A	ENSG00000132514	10462	CLEC10A	Hs.54403	C-type lectin domain family 10, member A [Source:HGNC Symbol;Acc:16916]	17	6977856	6983626	-1	p13.1	TRUE
geneid.10463	0.710332	high.cor	202614_at	geneid.10463	10463	ENSG00000014824	SLC30A9	ENSG00000014824	10463	SLC30A9	Hs.479634	solute carrier family 30 (zinc transporter), member 9 [Source:HGNC Symbol;Acc:1329]	4	41992489	42089551	1	p13	TRUE
geneid.10464	0.542974	low.cor	213239_at	geneid.10464	10464	ENSG00000083535	PIBF1	ENSG00000083535	10464	PIBF1	Hs.441926	progesterone immunomodulatory binding factor 1 [Source:HGNC Symbol;Acc:23352]	13	73356197	73590591	1	q22.1	TRUE
geneid.10465	0.903033	high.cor	204228_at	geneid.10465	10465	ENSG00000171960	PPIH	ENSG00000171960	10465	PPIH	Hs.256639	peptidylprolyl isomerase H (cyclophilin H) [Source:HGNC Symbol;Acc:14651]	1	43124096	43142429	1	p34.2	TRUE
geneid.10466	0.505769	low.cor	227089_at	geneid.10466	10466	ENSG00000164597	COG5	ENSG00000164597	10466	COG5	Hs.239631	component of oligomeric golgi complex 5 [Source:HGNC Symbol;Acc:14857]	7	106842000	107204959	-1	q22.3	TRUE
geneid.10467	0.718045	high.cor	201541_s_at	geneid.10467	10467	ENSG00000106400	ZNHIT1	ENSG00000106400	10467	ZNHIT1	NA	zinc finger, HIT-type containing 1 [Source:HGNC Symbol;Acc:21688]	7	100860949	100867471	1	q22.1	TRUE
geneid.10468	0.954822	high.cor	204948_s_at	geneid.10468	10468	ENSG00000134363	FST	ENSG00000134363	10468	FST	Hs.9914	follistatin [Source:HGNC Symbol;Acc:3971]	5	52776239	52782964	1	q11.2	TRUE
geneid.10469	0.689201	low.cor	203092_at	geneid.10469	10469	ENSG00000104980	TIMM44	ENSG00000104980	10469	TIMM44	Hs.465784	translocase of inner mitochondrial membrane 44 homolog (yeast) [Source:HGNC Symbol;Acc:17316]	19	7991603	8008805	-1	p13.2	TRUE
geneid.1047	0.962082	high.cor	205830_at	geneid.1047	1047	ENSG00000153132	CLGN	ENSG00000153132	1047	CLGN	Hs.86368	calmegin [Source:HGNC Symbol;Acc:2060]	4	141309609	141349122	-1	q31.1	TRUE
geneid.10471	0.884561	high.cor	233588_x_at	geneid.10471	10471	ENSG00000204220	PFDN6	ENSG00000204220	10471	PFDN6	NA	prefoldin subunit 6 [Source:HGNC Symbol;Acc:4926]	6	33257079	33266178	1	p21.32	TRUE
geneid.10472	0.975953	high.cor	212774_at	geneid.10472	10472	ENSG00000179456	ZNF238	ENSG00000179456	10472	ZBTB18	Hs.69997	zinc finger and BTB domain containing 18 [Source:HGNC Symbol;Acc:13030]	1	244214585	244220778	1	q44	TRUE
geneid.10473	0.667358	low.cor	209787_s_at	geneid.10473	10473	ENSG00000182952	HMGN4	ENSG00000182952	10473	HMGN4	Hs.236774	high mobility group nucleosomal binding domain 4 [Source:HGNC Symbol;Acc:4989]	6	26538633	26546482	1	p22.2	TRUE
geneid.10474	0.483536	low.cor	215273_s_at	geneid.10474	10474	ENSG00000171148	TADA3	ENSG00000171148	10474	TADA3	Hs.386390	transcriptional adaptor 3 [Source:HGNC Symbol;Acc:19422]	3	9821544	9834695	-1	p25.3	TRUE
geneid.10475	0.014195	low.cor	235084_x_at	geneid.10475	10475	ENSG00000112343	TRIM38	ENSG00000112343	10475	TRIM38	Hs.584851	tripartite motif containing 38 [Source:HGNC Symbol;Acc:10059]	6	25963030	25987384	1	p22.2	TRUE
geneid.10476	0.850467	high.cor	210149_s_at	geneid.10476	10476	ENSG00000167863	ATP5H	ENSG00000167863	10476	ATP5H	NA	ATP synthase, H+ transporting, mitochondrial Fo complex, subunit d [Source:HGNC Symbol;Acc:845]	17	73034958	73043080	-1	q25.1	TRUE
geneid.10477	0.910358	high.cor	210024_s_at	geneid.10477	10477	ENSG00000170035	UBE2E3	ENSG00000170035	10477	UBE2E3	Hs.622477	ubiquitin-conjugating enzyme E2E 3 [Source:HGNC Symbol;Acc:12479]	2	181831975	181941312	1	q31.3	TRUE
geneid.10478	0.551595	low.cor	214210_at	geneid.10478	10478	ENSG00000100372	SLC25A17	ENSG00000100372	10478	SLC25A17	Hs.474938	solute carrier family 25 (mitochondrial carrier; peroxisomal membrane protein, 34kDa), member 17 [Source:HGNC Symbol;Acc:10987]	22	41165634	41215403	-1	q13.2	TRUE
geneid.1048	0.839253	high.cor	201884_at	geneid.1048	1048	ENSG00000105388	CEACAM5	ENSG00000105388	1048	CEACAM5	Hs.709196	carcinoembryonic antigen-related cell adhesion molecule 5 [Source:HGNC Symbol;Acc:1817]	19	42212504	42233718	1	q13.2	TRUE
geneid.10480	0.826808	high.cor	202232_s_at	geneid.10480	10480	ENSG00000149100	EIF3M	ENSG00000149100	10480	EIF3M	Hs.502244	eukaryotic translation initiation factor 3, subunit M [Source:HGNC Symbol;Acc:24460]	11	32605344	32627808	1	p13	TRUE
geneid.10481	0.59055	low.cor	230105_at	geneid.10481	10481	ENSG00000159184	HOXB13	ENSG00000159184	10481	HOXB13	Hs.66731	homeobox B13 [Source:HGNC Symbol;Acc:5112]	17	46802125	46806540	-1	q21.32	TRUE
geneid.10482	0.740861	high.cor	208922_s_at	geneid.10482	10482	ENSG00000162231	NXF1	ENSG00000162231	10482	NXF1	Hs.523739	nuclear RNA export factor 1 [Source:HGNC Symbol;Acc:8071]	11	62559595	62573774	-1	q12.3	TRUE
geneid.10483	0.741639	high.cor	201582_at	geneid.10483	10483	ENSG00000101310	SEC23B	ENSG00000101310	10483	SEC23B	Hs.369373	Sec23 homolog B (S. cerevisiae) [Source:HGNC Symbol;Acc:10702]	20	18488137	18542059	1	p11.23	TRUE
geneid.10484	0.714091	high.cor	212887_at	geneid.10484	10484	ENSG00000100934	SEC23A	ENSG00000100934	10484	SEC23A	Hs.272927	Sec23 homolog A (S. cerevisiae) [Source:HGNC Symbol;Acc:10701]	14	39501123	39578850	-1	q21.1	TRUE
geneid.10485	0.436868	low.cor	205103_at	geneid.10485	10485	ENSG00000125462	C1orf61	ENSG00000125462	10485	C1orf61	Hs.618957	chromosome 1 open reading frame 61 [Source:HGNC Symbol;Acc:30780]	1	156374044	156400493	-1	q22	TRUE
geneid.10486	0.94497	high.cor	212554_at	geneid.10486	10486	ENSG00000112186	CAP2	ENSG00000112186	10486	CAP2	Hs.132902	CAP, adenylate cyclase-associated protein, 2 (yeast) [Source:HGNC Symbol;Acc:20039]	6	17393447	17558023	1	p22.3	TRUE
geneid.10487	0.830762	high.cor	200625_s_at	geneid.10487	10487	ENSG00000131236	CAP1	ENSG00000131236	10487	CAP1	Hs.370581	CAP, adenylate cyclase-associated protein 1 (yeast) [Source:HGNC Symbol;Acc:20040]	1	40505905	40538321	1	p34.2	TRUE
geneid.10488	0.778714	high.cor	209432_s_at	geneid.10488	10488	ENSG00000107175	CREB3	ENSG00000107175	10488	CREB3	Hs.522110	cAMP responsive element binding protein 3 [Source:HGNC Symbol;Acc:2347]	9	35732332	35737001	1	p13.3	TRUE
geneid.10489	0.794789	high.cor	201932_at	geneid.10489	10489	ENSG00000132128	LRRC41	ENSG00000132128	10489	LRRC41	Hs.144941	leucine rich repeat containing 41 [Source:HGNC Symbol;Acc:16917]	1	46726868	46769280	-1	p34.1	TRUE
geneid.10490	0.833485	high.cor	209452_s_at	geneid.10490	10490	ENSG00000100568	VTI1B	ENSG00000100568	10490	VTI1B	Hs.678498	vesicle transport through interaction with t-SNAREs 1B [Source:HGNC Symbol;Acc:17793]	14	68113792	68141548	-1	q24.1	TRUE
geneid.10492	0.440174	low.cor	236146_at	geneid.10492	10492	ENSG00000135316	SYNCRIP	ENSG00000135316	10492	SYNCRIP	Hs.485877	synaptotagmin binding, cytoplasmic RNA interacting protein [Source:HGNC Symbol;Acc:16918]	6	86318053	86353510	-1	q14.3	TRUE
geneid.10493	0.719082	high.cor	208626_s_at	geneid.10493	10493	ENSG00000108828	VAT1	ENSG00000108828	10493	VAT1	Hs.514199	vesicle amine transport protein 1 homolog (T. californica) [Source:HGNC Symbol;Acc:16919]	17	41166622	41177140	-1	q21.31	TRUE
geneid.10494	0.765038	high.cor	201314_at	geneid.10494	10494	ENSG00000115694	STK25	ENSG00000115694	10494	STK25	NA	serine/threonine kinase 25 [Source:HGNC Symbol;Acc:11404]	2	242432089	242449145	-1	q37.3	TRUE
geneid.10497	0.81553	high.cor	202893_at	geneid.10497	10497	ENSG00000198722	UNC13B	ENSG00000198722	10497	UNC13B	Hs.493791	unc-13 homolog B (C. elegans) [Source:HGNC Symbol;Acc:12566]	9	35161999	35405335	1	p13.3	TRUE
geneid.10498	0.686933	low.cor	212512_s_at	geneid.10498	10498	ENSG00000142453	CARM1	ENSG00000142453	10498	CARM1	Hs.323213	coactivator-associated arginine methyltransferase 1 [Source:HGNC Symbol;Acc:23393]	19	10982189	11033453	1	p13.2	TRUE
geneid.10499	0.610384	low.cor	205732_s_at	geneid.10499	10499	ENSG00000140396	NCOA2	ENSG00000140396	10499	NCOA2	Hs.446678	nuclear receptor coactivator 2 [Source:HGNC Symbol;Acc:7669]	8	71021997	71316040	-1	q13.3	TRUE
geneid.105	0.281436	low.cor	220648_at	geneid.105	105	ENSG00000185736	ADARB2	ENSG00000185736	105	ADARB2	Hs.586663	adenosine deaminase, RNA-specific, B2 (non-functional) [Source:HGNC Symbol;Acc:227]	10	1228073	1779670	-1	p15.3	TRUE
geneid.1050	0.908154	high.cor	204039_at	geneid.1050	1050	ENSG00000245848	CEBPA	ENSG00000245848	1050	CEBPA	Hs.76171	CCAAT/enhancer binding protein (C/EBP), alpha [Source:HGNC Symbol;Acc:1833]	19	33790840	33793470	-1	q13.11	TRUE
geneid.10500	-0.0546409	low.cor	208100_x_at	geneid.10500	10500	ENSG00000143434	SEMA6C	ENSG00000143434	10500	SEMA6C	Hs.516316	sema domain, transmembrane domain (TM), and cytoplasmic domain, (semaphorin) 6C [Source:HGNC Symbol;Acc:10740]	1	151104161	151119104	-1	q21.3	TRUE
geneid.10501	-0.385533	low.cor	224182_x_at	geneid.10501	10501	ENSG00000167680	SEMA6B	ENSG00000167680	10501	SEMA6B	Hs.465642	sema domain, transmembrane domain (TM), and cytoplasmic domain, (semaphorin) 6B [Source:HGNC Symbol;Acc:10739]	19	4542600	4559820	-1	p13.3	TRUE
geneid.10505	0.545178	low.cor	228660_x_at	geneid.10505	10505	ENSG00000135622	SEMA4F	ENSG00000135622	10505	SEMA4F	Hs.25887	sema domain, immunoglobulin domain (Ig), transmembrane domain (TM) and short cytoplasmic domain, (semaphorin) 4F [Source:HGNC Symbol;Acc:10734]	2	74881355	74909186	1	p13.1	TRUE
geneid.10507	0.822206	high.cor	203528_at	geneid.10507	10507	ENSG00000187764	SEMA4D	ENSG00000187764	10507	SEMA4D	Hs.494406	sema domain, immunoglobulin domain (Ig), transmembrane domain (TM) and short cytoplasmic domain, (semaphorin) 4D [Source:HGNC Symbol;Acc:10732]	9	91975702	92113045	-1	q22.2	TRUE
geneid.10509	0.85092	high.cor	234725_s_at	geneid.10509	10509	ENSG00000185033	SEMA4B	ENSG00000185033	10509	SEMA4B	Hs.474935	sema domain, immunoglobulin domain (Ig), transmembrane domain (TM) and short cytoplasmic domain, (semaphorin) 4B [Source:HGNC Symbol;Acc:10730]	15	90703836	90772911	1	q26.1	TRUE
geneid.1051	0.891496	high.cor	212501_at	geneid.1051	1051	ENSG00000172216	CEBPB	ENSG00000172216	1051	CEBPB	Hs.719041	CCAAT/enhancer binding protein (C/EBP), beta [Source:HGNC Symbol;Acc:1834]	20	48807376	48809212	1	q13.13	TRUE
geneid.10512	0.952943	high.cor	203789_s_at	geneid.10512	10512	ENSG00000075223	SEMA3C	ENSG00000075223	10512	SEMA3C	Hs.269109	sema domain, immunoglobulin domain (Ig), short basic domain, secreted, (semaphorin) 3C [Source:HGNC Symbol;Acc:10725]	7	80371854	80551675	-1	q21.11	TRUE
geneid.10513	0.768667	high.cor	202630_at	geneid.10513	10513	ENSG00000062725	APPBP2	ENSG00000062725	10513	APPBP2	Hs.84084	amyloid beta precursor protein (cytoplasmic tail) binding protein 2 [Source:HGNC Symbol;Acc:622]	17	58520520	58603580	-1	q23.2	TRUE
geneid.10514	0.241574	low.cor	233803_s_at	geneid.10514	10514	ENSG00000132382	MYBBP1A	ENSG00000132382	10514	MYBBP1A	Hs.701718	MYB binding protein (P160) 1a [Source:HGNC Symbol;Acc:7546]	17	4442192	4458926	-1	p13.2	TRUE
geneid.10516	0.908932	high.cor	203088_at	geneid.10516	10516	ENSG00000140092	FBLN5	ENSG00000140092	10516	FBLN5	Hs.707292	fibulin 5 [Source:HGNC Symbol;Acc:3602]	14	92335756	92414331	-1	q32.12	TRUE
geneid.10517	0.457026	low.cor	223870_at	geneid.10517	10517	ENSG00000171931	FBXW10	ENSG00000171931	10517	FBXW10	Hs.592128	F-box and WD repeat domain containing 10 [Source:HGNC Symbol;Acc:1211]	17	18647326	18682662	1	p11.2	TRUE
geneid.10518	0.830373	high.cor	205008_s_at	geneid.10518	10518	ENSG00000136425	CIB2	ENSG00000136425	10518	CIB2	Hs.129867	calcium and integrin binding family member 2 [Source:HGNC Symbol;Acc:24579]	15	78396948	78423886	-1	q25.1	TRUE
geneid.10519	0.624708	low.cor	201953_at	geneid.10519	10519	ENSG00000185043	CIB1	ENSG00000185043	10519	CIB1	NA	calcium and integrin binding 1 (calmyrin) [Source:HGNC Symbol;Acc:16920]	15	90773207	90777279	-1	q26.1	TRUE
geneid.1052	0.784159	high.cor	203973_s_at	geneid.1052	1052	ENSG00000221869	CEBPD	ENSG00000221869	1052	CEBPD	Hs.741546	CCAAT/enhancer binding protein (C/EBP), delta [Source:HGNC Symbol;Acc:1835]	8	48649471	48651648	-1	q11.21	TRUE
geneid.10520	0.855004	high.cor	205437_at	geneid.10520	10520	ENSG00000121417	ZNF211	ENSG00000121417	10520	ZNF211	NA	zinc finger protein 211 [Source:HGNC Symbol;Acc:13003]	19	58141761	58154147	1	q13.43	TRUE
geneid.10521	0.881075	high.cor	208718_at	geneid.10521	10521	ENSG00000100201	DDX17	ENSG00000100201	10521	DDX17	Hs.528305	DEAD (Asp-Glu-Ala-Asp) box helicase 17 [Source:HGNC Symbol;Acc:2740]	22	38879445	38903665	-1	q13.1	TRUE
geneid.10522	0.822336	high.cor	209407_s_at	geneid.10522	10522	ENSG00000177030	DEAF1	ENSG00000177030	10522	DEAF1	Hs.243994	DEAF1 transcription factor [Source:HGNC Symbol;Acc:14677]	11	644233	706715	-1	p15.5	TRUE
geneid.10523	0.783316	high.cor	202230_s_at	geneid.10523	10523	ENSG00000085872	CHERP	ENSG00000085872	10523	CHERP	Hs.674560	calcium homeostasis endoplasmic reticulum protein [Source:HGNC Symbol;Acc:16930]	19	16628700	16653341	-1	p13.11	TRUE
geneid.10524	0.668136	low.cor	206689_x_at	geneid.10524	10524	ENSG00000172977	KAT5	ENSG00000172977	10524	KAT5	Hs.397010	K(lysine) acetyltransferase 5 [Source:HGNC Symbol;Acc:5275]	11	65479467	65487075	1	q13.1	TRUE
geneid.10525	0.811134	high.cor	200825_s_at	geneid.10525	10525	ENSG00000149428	HYOU1	ENSG00000149428	10525	HYOU1	Hs.277704	hypoxia up-regulated 1 [Source:HGNC Symbol;Acc:16931]	11	118914900	118927913	-1	q23.3	TRUE
geneid.10526	0.752917	high.cor	225528_at	geneid.10526	10526	ENSG00000133704	IPO8	ENSG00000133704	10526	IPO8	Hs.505136	importin 8 [Source:HGNC Symbol;Acc:9853]	12	30781922	30848920	-1	p11.21	TRUE
geneid.10527	0.5993	low.cor	200995_at	geneid.10527	10527	ENSG00000205339	IPO7	ENSG00000205339	10527	IPO7	Hs.744911	importin 7 [Source:HGNC Symbol;Acc:9852]	11	9406169	9469673	1	p15.4	TRUE
geneid.10528	0.957869	high.cor	200875_s_at	geneid.10528	10528	ENSG00000101361	NOP56	ENSG00000101361	10528	NOP56	Hs.598401	NOP56 ribonucleoprotein [Source:HGNC Symbol;Acc:15911]	20	2632791	2639039	1	p13	TRUE
geneid.10529	0.703396	high.cor	241782_at	geneid.10529	10529	ENSG00000078114	NEBL	ENSG00000078114	10529	NEBL	Hs.5025	nebulette [Source:HGNC Symbol;Acc:16932]	10	21068902	21463116	-1	p12.31	TRUE
geneid.1053	-0.184859	low.cor	214523_at	geneid.1053	1053	ENSG00000092067	CEBPE	ENSG00000092067	1053	CEBPE	Hs.558308	CCAAT/enhancer binding protein (C/EBP), epsilon [Source:HGNC Symbol;Acc:1836]	14	23586513	23588825	-1	q11.2	TRUE
geneid.10531	0.839577	high.cor	205273_s_at	geneid.10531	10531	ENSG00000107959	PITRM1	ENSG00000107959	10531	PITRM1	NA	pitrilysin metallopeptidase 1 [Source:HGNC Symbol;Acc:17663]	10	3179920	3215003	-1	p15.2	TRUE
geneid.10533	0.235481	low.cor	222709_at	geneid.10533	10533	ENSG00000197548	ATG7	ENSG00000197548	10533	ATG7	Hs.38032	autophagy related 7 [Source:HGNC Symbol;Acc:16935]	3	11313995	11599139	1	p25.3	TRUE
geneid.10534	0.741314	high.cor	203114_at	geneid.10534	10534	ENSG00000173465	SSSCA1	ENSG00000173465	10534	SSSCA1	NA	Sjogren syndrome/scleroderma autoantigen 1 [Source:HGNC Symbol;Acc:11328]	11	65337901	65341413	1	q13.1	TRUE
geneid.10535	0.938229	high.cor	203022_at	geneid.10535	10535	ENSG00000104889	RNASEH2A	ENSG00000104889	10535	RNASEH2A	NA	ribonuclease H2, subunit A [Source:HGNC Symbol;Acc:18518]	19	12917394	12924452	1	p13.2	TRUE
geneid.10536	0.826614	high.cor	204854_at	geneid.10536	10536	ENSG00000110811	LEPREL2	ENSG00000110811	10536	LEPREL2	Hs.631655	leprecan-like 2 [Source:HGNC Symbol;Acc:19318]	12	6937572	6949018	1	p13.31	TRUE
geneid.10537	0.958128	high.cor	205890_s_at	geneid.10537	10537	ENSG00000213886	UBD	ENSG00000213886	10537	UBD	Hs.44532	ubiquitin D [Source:HGNC Symbol;Acc:18795]	6	29523292	29527702	-1	p22.1	TRUE
geneid.10538	0.813262	high.cor	205965_at	geneid.10538	10538	ENSG00000156127	BATF	ENSG00000156127	10538	BATF	NA	basic leucine zipper transcription factor, ATF-like [Source:HGNC Symbol;Acc:958]	14	75988768	76013358	1	q24.3	TRUE
geneid.10539	0.793622	high.cor	209080_x_at	geneid.10539	10539	ENSG00000108010	GLRX3	ENSG00000108010	10539	GLRX3	Hs.42644	glutaredoxin 3 [Source:HGNC Symbol;Acc:15987]	10	131934663	131982785	1	q26.3	TRUE
geneid.1054	0.889033	high.cor	225527_at	geneid.1054	1054	ENSG00000153879	CEBPG	ENSG00000153879	1054	CEBPG	Hs.429666	CCAAT/enhancer binding protein (C/EBP), gamma [Source:HGNC Symbol;Acc:1837]	19	33864236	33873591	1	q13.11	TRUE
geneid.10540	0.709165	high.cor	200932_s_at	geneid.10540	10540	ENSG00000175203	DCTN2	ENSG00000175203	10540	DCTN2	NA	dynactin 2 (p50) [Source:HGNC Symbol;Acc:2712]	12	57923885	57941114	-1	q13.3	TRUE
geneid.10541	0.803669	high.cor	201306_s_at	geneid.10541	10541	ENSG00000136938	ANP32B	ENSG00000136938	10541	ANP32B	NA	acidic (leucine-rich) nuclear phosphoprotein 32 family, member B [Source:HGNC Symbol;Acc:16677]	9	100745643	100778225	1	q22.33	TRUE
geneid.10542	0.697109	low.cor	202299_s_at	geneid.10542	10542	ENSG00000134248	HBXIP	ENSG00000134248	10542	LAMTOR5	Hs.592860	late endosomal/lysosomal adaptor, MAPK and MTOR activator 5 [Source:HGNC Symbol;Acc:17955]	1	110943871	110950564	-1	p13.3	TRUE
geneid.10544	0.731397	high.cor	203650_at	geneid.10544	10544	ENSG00000101000	PROCR	ENSG00000101000	10544	PROCR	NA	protein C receptor, endothelial [Source:HGNC Symbol;Acc:9452]	20	33759876	33765165	1	q11.22	TRUE
geneid.10548	0.832318	high.cor	209150_s_at	geneid.10548	10548	ENSG00000100926	TM9SF1	ENSG00000100926	10548	TM9SF1	Hs.91586	transmembrane 9 superfamily member 1 [Source:HGNC Symbol;Acc:11864]	14	24658349	24682679	-1	q12	TRUE
geneid.10550	0.841392	high.cor	200761_s_at	geneid.10550	10550	ENSG00000144746	ARL6IP5	ENSG00000144746	10550	ARL6IP5	Hs.518060	ADP-ribosylation-like factor 6 interacting protein 5 [Source:HGNC Symbol;Acc:16937]	3	69134095	69155217	1	p14.1	TRUE
geneid.10551	0.979907	high.cor	209173_at	geneid.10551	10551	ENSG00000106541	AGR2	ENSG00000106541	10551	AGR2	NA	anterior gradient 2 homolog (Xenopus laevis) [Source:HGNC Symbol;Acc:328]	7	16831435	16873057	-1	p21.1	TRUE
geneid.10552	0.728092	high.cor	200950_at	geneid.10552	10552	ENSG00000241685	ARPC1A	ENSG00000241685	10552	ARPC1A	Hs.124126	actin related protein 2/3 complex, subunit 1A, 41kDa [Source:HGNC Symbol;Acc:703]	7	98923521	98985787	1	q22.1	TRUE
geneid.10553	0.968175	high.cor	209448_at	geneid.10553	10553	ENSG00000109854	HTATIP2	ENSG00000109854	10553	HTATIP2	Hs.90753	HIV-1 Tat interactive protein 2, 30kDa [Source:HGNC Symbol;Acc:16637]	11	20385231	20405329	1	p15.1	TRUE
geneid.10554	0.559308	low.cor	215535_s_at	geneid.10554	10554	ENSG00000204310	AGPAT1	ENSG00000204310	10554	AGPAT1	Hs.409230	1-acylglycerol-3-phosphate O-acyltransferase 1 [Source:HGNC Symbol;Acc:324]	6	32135989	32145873	-1	p21.32	TRUE
geneid.10555	0.653228	low.cor	32837_at	geneid.10555	10555	ENSG00000169692	AGPAT2	ENSG00000169692	10555	AGPAT2	Hs.320151	1-acylglycerol-3-phosphate O-acyltransferase 2 [Source:HGNC Symbol;Acc:325]	9	139567595	139581875	-1	q34.3	TRUE
geneid.10556	-0.0960591	low.cor	1556063_s_at	geneid.10556	10556	ENSG00000148688	RPP30	ENSG00000148688	10556	RPP30	Hs.139120	ribonuclease P/MRP 30kDa subunit [Source:HGNC Symbol;Acc:17688]	10	92631473	92668312	1	q23.31	TRUE
geneid.10557	0.848198	high.cor	205562_at	geneid.10557	10557	ENSG00000152464	RPP38	ENSG00000152464	10557	RPP38	Hs.94986	ribonuclease P/MRP 38kDa subunit [Source:HGNC Symbol;Acc:30329]	10	15139179	15181817	1	p13	TRUE
geneid.10558	0.714351	high.cor	202277_at	geneid.10558	10558	ENSG00000090054	SPTLC1	ENSG00000090054	10558	SPTLC1	NA	serine palmitoyltransferase, long chain base subunit 1 [Source:HGNC Symbol;Acc:11277]	9	94794281	94877666	-1	q22.31	TRUE
geneid.10559	0.877884	high.cor	203306_s_at	geneid.10559	10559	ENSG00000164414	SLC35A1	ENSG00000164414	10559	SLC35A1	Hs.423163	solute carrier family 35 (CMP-sialic acid transporter), member A1 [Source:HGNC Symbol;Acc:11021]	6	88180341	88222054	1	q15	TRUE
geneid.1056	0.438164	low.cor	1553970_s_at	geneid.1056	1056	ENSG00000170835	CEL	ENSG00000170835	1056	CEL	Hs.533258	carboxyl ester lipase [Source:HGNC Symbol;Acc:1848]	9	135937365	135947248	1	q34.2	TRUE
geneid.10560	0.904395	high.cor	209681_at	geneid.10560	10560	ENSG00000117479	SLC19A2	ENSG00000117479	10560	SLC19A2	Hs.30246	solute carrier family 19 (thiamine transporter), member 2 [Source:HGNC Symbol;Acc:10938]	1	169433147	169455241	-1	q24.2	TRUE
geneid.10561	0.917812	high.cor	214453_s_at	geneid.10561	10561	ENSG00000137965	IFI44	ENSG00000137965	10561	IFI44	Hs.605995	interferon-induced protein 44 [Source:HGNC Symbol;Acc:16938]	1	79115481	79129763	1	p31.1	TRUE
geneid.10562	0.892598	high.cor	212768_s_at	geneid.10562	10562	ENSG00000102837	OLFM4	ENSG00000102837	10562	OLFM4	Hs.508113	olfactomedin 4 [Source:HGNC Symbol;Acc:17190]	13	53602894	53626192	1	q14.3	TRUE
geneid.10563	0.987296	high.cor	205242_at	geneid.10563	10563	ENSG00000156234	CXCL13	ENSG00000156234	10563	CXCL13	Hs.100431	chemokine (C-X-C motif) ligand 13 [Source:HGNC Symbol;Acc:10639]	4	78432907	78532988	1	q21.1	TRUE
geneid.10564	0.889616	high.cor	218098_at	geneid.10564	10564	ENSG00000124198	ARFGEF2	ENSG00000124198	10564	ARFGEF2	Hs.62578	ADP-ribosylation factor guanine nucleotide-exchange factor 2 (brefeldin A-inhibited) [Source:HGNC Symbol;Acc:15853]	20	47538427	47653230	1	q13.13	TRUE
geneid.10565	0.906728	high.cor	202956_at	geneid.10565	10565	ENSG00000066777	ARFGEF1	ENSG00000066777	10565	ARFGEF1	Hs.638198	ADP-ribosylation factor guanine nucleotide-exchange factor 1 (brefeldin A-inhibited) [Source:HGNC Symbol;Acc:15772]	8	68085747	68255912	-1	q13.2	TRUE
geneid.10566	0.254083	low.cor	207344_at	geneid.10566	10566	ENSG00000111254	AKAP3	ENSG00000111254	10566	AKAP3	Hs.98397	A kinase (PRKA) anchor protein 3 [Source:HGNC Symbol;Acc:373]	12	4724674	4758213	-1	p13.32	TRUE
geneid.10567	0.789474	high.cor	203136_at	geneid.10567	10567	ENSG00000105404	RABAC1	ENSG00000105404	10567	RABAC1	NA	Rab acceptor 1 (prenylated) [Source:HGNC Symbol;Acc:9794]	19	42460833	42463542	-1	q13.2	TRUE
geneid.10568	0.925395	high.cor	204124_at	geneid.10568	10568	ENSG00000157765	SLC34A2	ENSG00000157765	10568	SLC34A2	Hs.479372	solute carrier family 34 (type II sodium/phosphate contransporter), member 2 [Source:HGNC Symbol;Acc:11020]	4	25656923	25680370	1	p15.2	TRUE
geneid.10569	0.384949	low.cor	227990_at	geneid.10569	10569	ENSG00000164609	SLU7	ENSG00000164609	10569	SLU7	Hs.435342	SLU7 splicing factor homolog (S. cerevisiae) [Source:HGNC Symbol;Acc:16939]	5	159828648	159848718	-1	q33.3	TRUE
geneid.10570	0.742352	high.cor	205493_s_at	geneid.10570	10570	ENSG00000151640	DPYSL4	ENSG00000151640	10570	DPYSL4	Hs.100058	dihydropyrimidinase-like 4 [Source:HGNC Symbol;Acc:3016]	10	134000404	134019280	1	q26.3	TRUE
geneid.10572	0.733407	high.cor	210792_x_at	geneid.10572	10572	ENSG00000184990	SIVA1	ENSG00000184990	10572	SIVA1	Hs.112058	SIVA1, apoptosis-inducing factor [Source:HGNC Symbol;Acc:17712]	14	105219437	105234831	1	q32.33	TRUE
geneid.10573	0.755185	high.cor	204599_s_at	geneid.10573	10573	ENSG00000086504	MRPL28	ENSG00000086504	10573	MRPL28	NA	mitochondrial ribosomal protein L28 [Source:HGNC Symbol;Acc:14484]	16	417384	420527	-1	p13.3	TRUE
geneid.10574	0.824669	high.cor	200812_at	geneid.10574	10574	ENSG00000135624	CCT7	ENSG00000135624	10574	CCT7	Hs.368149	chaperonin containing TCP1, subunit 7 (eta) [Source:HGNC Symbol;Acc:1622]	2	73460548	73480149	1	p13.2	TRUE
geneid.10575	0.89707	high.cor	200877_at	geneid.10575	10575	ENSG00000115484	CCT4	ENSG00000115484	10575	CCT4	Hs.421509	chaperonin containing TCP1, subunit 4 (delta) [Source:HGNC Symbol;Acc:1617]	2	62095224	62115939	-1	p15	TRUE
geneid.10576	0.811706	high.cor	201947_s_at	geneid.10576	10576	ENSG00000166226	CCT2	ENSG00000166226	10576	CCT2	Hs.189772	chaperonin containing TCP1, subunit 2 (beta) [Source:HGNC Symbol;Acc:1615]	12	69979114	69995350	1	q15	TRUE
geneid.10577	0.768473	high.cor	200701_at	geneid.10577	10577	ENSG00000119655	NPC2	ENSG00000119655	10577	NPC2	Hs.433222	Niemann-Pick disease, type C2 [Source:HGNC Symbol;Acc:14537]	14	74942895	74960880	-1	q24.3	TRUE
geneid.10578	0.917941	high.cor	205495_s_at	geneid.10578	10578	ENSG00000115523	GNLY	ENSG00000115523	10578	GNLY	NA	granulysin [Source:HGNC Symbol;Acc:4414]	2	85912298	85925977	1	p11.2	TRUE
geneid.10579	0.825123	high.cor	202289_s_at	geneid.10579	10579	ENSG00000138162	TACC2	ENSG00000138162	10579	TACC2	Hs.501252	transforming, acidic coiled-coil containing protein 2 [Source:HGNC Symbol;Acc:11523]	10	123748689	124014060	1	q26.13	TRUE
geneid.1058	0.975888	high.cor	204962_s_at	geneid.1058	1058	ENSG00000115163	CENPA	ENSG00000115163	1058	CENPA	NA	centromere protein A [Source:HGNC Symbol;Acc:1851]	2	26987157	27023935	1	p23.3	TRUE
geneid.10580	0.809373	high.cor	218087_s_at	geneid.10580	10580	ENSG00000095637	SORBS1	ENSG00000095637	10580	SORBS1	Hs.38621	sorbin and SH3 domain containing 1 [Source:HGNC Symbol;Acc:14565]	10	97071528	97321171	-1	q24.1	TRUE
geneid.10581	0.631968	low.cor	201315_x_at	geneid.10581	10581	ENSG00000185201	IFITM2	ENSG00000185201	10581	IFITM2	Hs.709321	interferon induced transmembrane protein 2 [Source:HGNC Symbol;Acc:5413]	11	307631	315272	1	p15.5	TRUE
geneid.10584	0.238543	low.cor	207420_at	geneid.10584	10584	ENSG00000184374	COLEC10	ENSG00000184374	10584	COLEC10	Hs.176615	collectin sub-family member 10 (C-type lectin) [Source:HGNC Symbol;Acc:2220]	8	120007691	120118821	1	q24.12	TRUE
geneid.10585	0.547576	low.cor	218476_at	geneid.10585	10585	ENSG00000130714	POMT1	ENSG00000130714	10585	POMT1	NA	protein-O-mannosyltransferase 1 [Source:HGNC Symbol;Acc:9202]	9	134378289	134399193	1	q34.13	TRUE
geneid.10586	-0.0956702	low.cor	210302_s_at	geneid.10586	10586	ENSG00000181541	MAB21L2	ENSG00000181541	10586	MAB21L2	Hs.584852	mab-21-like 2 (C. elegans) [Source:HGNC Symbol;Acc:6758]	4	151503077	151505843	1	q31.3	TRUE
geneid.10587	0.606041	low.cor	211177_s_at	geneid.10587	10587	ENSG00000184470	TXNRD2	ENSG00000184470	10587	TXNRD2	Hs.626297	thioredoxin reductase 2 [Source:HGNC Symbol;Acc:18155]	22	19863040	19929341	-1	q11.21	TRUE
geneid.10589	0.709619	high.cor	203258_at	geneid.10589	10589	ENSG00000175550	DRAP1	ENSG00000175550	10589	DRAP1	NA	DR1-associated protein 1 (negative cofactor 2 alpha) [Source:HGNC Symbol;Acc:3019]	11	65686728	65689032	1	q13.1	TRUE
geneid.1059	0.644802	low.cor	212437_at	geneid.1059	1059	ENSG00000125817	CENPB	ENSG00000125817	1059	CENPB	Hs.516855	centromere protein B, 80kDa [Source:HGNC Symbol;Acc:1852]	20	3764498	3767337	-1	p13	TRUE
geneid.10590	0.473189	low.cor	205697_at	geneid.10590	10590	ENSG00000079689	SCGN	ENSG00000079689	10590	SCGN	Hs.116428	secretagogin, EF-hand calcium binding protein [Source:HGNC Symbol;Acc:16941]	6	25652464	25702011	1	p22.2	TRUE
geneid.10591	0.790705	high.cor	39817_s_at	geneid.10591	10591	ENSG00000112667	C6orf108	ENSG00000112667	10591	DNPH1	NA	2'-deoxynucleoside 5'-phosphate N-hydrolase 1 [Source:HGNC Symbol;Acc:21218]	6	43193367	43197222	-1	p21.1	TRUE
geneid.10592	0.873931	high.cor	213253_at	geneid.10592	10592	ENSG00000136824	SMC2	ENSG00000136824	10592	SMC2	Hs.119023	structural maintenance of chromosomes 2 [Source:HGNC Symbol;Acc:14011]	9	106856541	106903698	1	q31.1	TRUE
geneid.10594	0.658348	low.cor	200000_s_at	geneid.10594	10594	ENSG00000174231	PRPF8	ENSG00000174231	10594	PRPF8	Hs.181368	pre-mRNA processing factor 8 [Source:HGNC Symbol;Acc:17340]	17	1553923	1588176	-1	p13.3	TRUE
geneid.10595	-0.109023	low.cor	214372_x_at	geneid.10595	10595	ENSG00000134398	ERN2	ENSG00000134398	10595	ERN2	Hs.592041	endoplasmic reticulum to nucleus signaling 2 [Source:HGNC Symbol;Acc:16942]	16	23701647	23724821	-1	p12.2	TRUE
geneid.10598	0.769704	high.cor	201491_at	geneid.10598	10598	ENSG00000100591	AHSA1	ENSG00000100591	10598	AHSA1	NA	AHA1, activator of heat shock 90kDa protein ATPase homolog 1 (yeast) [Source:HGNC Symbol;Acc:1189]	14	77924213	77935817	1	q24.3	TRUE
geneid.10599	0.142229	low.cor	210366_at	geneid.10599	10599	ENSG00000134538	SLCO1B1	ENSG00000134538	10599	SLCO1B1	Hs.449738	solute carrier organic anion transporter family, member 1B1 [Source:HGNC Symbol;Acc:10959]	12	21284136	21392180	1	p12.2	TRUE
geneid.1060	0.641626	low.cor	204739_at	geneid.1060	1060	ENSG00000145241	CENPC1	ENSG00000145241	1060	CENPC	Hs.479867	centromere protein C [Source:HGNC Symbol;Acc:1854]	4	68337521	68411324	-1	q13.2	TRUE
geneid.10600	0.870041	high.cor	228822_s_at	geneid.10600	10600	ENSG00000156256	USP16	ENSG00000156256	10600	USP16	Hs.99819	ubiquitin specific peptidase 16 [Source:HGNC Symbol;Acc:12614]	21	30396950	30426809	1	q21.3	TRUE
geneid.10602	0.825382	high.cor	225685_at	geneid.10602	10602	ENSG00000163171	CDC42EP3	ENSG00000163171	10602	CDC42EP3	Hs.369574	CDC42 effector protein (Rho GTPase binding) 3 [Source:HGNC Symbol;Acc:16943]	2	37869032	37965611	-1	p22.2	TRUE
geneid.10603	-0.112782	low.cor	205367_at	geneid.10603	10603	ENSG00000160999	SH2B2	ENSG00000160999	10603	SH2B2	Hs.489448	SH2B adaptor protein 2 [Source:HGNC Symbol;Acc:17381]	7	101928405	101962178	1	q22.1	TRUE
geneid.10605	0.10805	low.cor	208051_s_at	geneid.10605	10605	ENSG00000172239	PAIP1	ENSG00000172239	10605	PAIP1	Hs.482038	poly(A) binding protein interacting protein 1 [Source:HGNC Symbol;Acc:16945]	5	43526369	43557860	-1	p12	TRUE
geneid.10606	0.883653	high.cor	201013_s_at	geneid.10606	10606	ENSG00000128050	PAICS	ENSG00000128050	10606	PAICS	Hs.518774	phosphoribosylaminoimidazole carboxylase, phosphoribosylaminoimidazole succinocarboxamide synthetase [Source:HGNC Symbol;Acc:8587]	4	57301907	57327534	1	q12	TRUE
geneid.10607	0.695165	low.cor	209820_s_at	geneid.10607	10607	ENSG00000183751	TBL3	ENSG00000183751	10607	TBL3	Hs.191762	transducin (beta)-like 3 [Source:HGNC Symbol;Acc:11587]	16	2022038	2032934	1	p13.3	TRUE
geneid.10608	0.742935	high.cor	212346_s_at	geneid.10608	10608	ENSG00000123933	MXD4	ENSG00000123933	10608	MXD4	Hs.623185	MAX dimerization protein 4 [Source:HGNC Symbol;Acc:13906]	4	2249159	2264021	-1	p16.3	TRUE
geneid.10609	0.774631	high.cor	204078_at	geneid.10609	10609	ENSG00000141696	LEPREL4	ENSG00000141696	10609	LEPREL4	Hs.446459	leprecan-like 4 [Source:HGNC Symbol;Acc:16946]	17	39958199	39968856	-1	q21.2	TRUE
geneid.10610	0.943479	high.cor	204542_at	geneid.10610	10610	ENSG00000070731	ST6GALNAC2	ENSG00000070731	10610	ST6GALNAC2	Hs.592105	ST6 (alpha-N-acetyl-neuraminyl-2,3-beta-galactosyl-1,3)-N-acetylgalactosaminide alpha-2,6-sialyltransferase 2 [Source:HGNC Symbol;Acc:10867]	17	74559792	74583038	-1	q25.1	TRUE
geneid.10611	0.757324	high.cor	212412_at	geneid.10611	10611	ENSG00000163110	PDLIM5	ENSG00000163110	10611	PDLIM5	NA	PDZ and LIM domain 5 [Source:HGNC Symbol;Acc:17468]	4	95373037	95589377	1	q22.3	TRUE
geneid.10612	0.558595	low.cor	213885_at	geneid.10612	10612	ENSG00000110171	TRIM3	ENSG00000110171	10612	TRIM3	Hs.159408	tripartite motif containing 3 [Source:HGNC Symbol;Acc:10064]	11	6469843	6495689	-1	p15.4	TRUE
geneid.10613	0.696591	low.cor	202441_at	geneid.10613	10613	ENSG00000107566	ERLIN1	ENSG00000107566	10613	ERLIN1	Hs.595526	ER lipid raft associated 1 [Source:HGNC Symbol;Acc:16947]	10	101909851	101948091	-1	q24.31	TRUE
geneid.10614	0.861097	high.cor	202815_s_at	geneid.10614	10614	ENSG00000186834	HEXIM1	ENSG00000186834	10614	HEXIM1	Hs.721186	hexamethylene bis-acetamide inducible 1 [Source:HGNC Symbol;Acc:24953]	17	43224684	43229468	1	q21.31	TRUE
geneid.10615	0.944877	high.cor	203145_at	geneid.10615	10615	ENSG00000076382	SPAG5	ENSG00000076382	10615	SPAG5	Hs.514033	sperm associated antigen 5 [Source:HGNC Symbol;Acc:13452]	17	26904592	26926297	-1	q11.2	TRUE
geneid.10616	0.74475	high.cor	207713_s_at	geneid.10616	10616	ENSG00000125826	RBCK1	ENSG00000125826	10616	RBCK1	Hs.247280	RanBP-type and C3HC4-type zinc finger containing 1 [Source:HGNC Symbol;Acc:15864]	20	388142	411610	1	p13	TRUE
geneid.10617	0.198405	low.cor	227515_at	geneid.10617	10617	ENSG00000124356	STAMBP	ENSG00000124356	10617	STAMBP	Hs.469018	STAM binding protein [Source:HGNC Symbol;Acc:16950]	2	74056086	74100786	1	p13.1	TRUE
geneid.10618	0.804401	high.cor	212043_at	geneid.10618	10618	ENSG00000152291	TGOLN2	ENSG00000152291	10618	TGOLN2	Hs.629074	trans-golgi network protein 2 [Source:HGNC Symbol;Acc:15450]	2	85545147	85555548	-1	p11.2	TRUE
geneid.1062	0.913728	high.cor	205046_at	geneid.1062	1062	ENSG00000138778	CENPE	ENSG00000138778	1062	CENPE	Hs.75573	centromere protein E, 312kDa [Source:HGNC Symbol;Acc:1856]	4	104026963	104119566	-1	q24	TRUE
geneid.10620	0.244944	low.cor	218964_at	geneid.10620	10620	ENSG00000179361	ARID3B	ENSG00000179361	10620	ARID3B	Hs.690158	AT rich interactive domain 3B (BRIGHT-like) [Source:HGNC Symbol;Acc:14350]	15	74833518	74890472	1	q24.1	TRUE
geneid.10621	0.726212	high.cor	205218_at	geneid.10621	10621	ENSG00000132664	POLR3F	ENSG00000132664	10621	POLR3F	Hs.472227	polymerase (RNA) III (DNA directed) polypeptide F, 39 kDa [Source:HGNC Symbol;Acc:15763]	20	18447771	18465287	1	p11.23	TRUE
geneid.10622	0.761149	high.cor	206653_at	geneid.10622	10622	ENSG00000113356	POLR3G	ENSG00000113356	10622	POLR3G	Hs.282387	polymerase (RNA) III (DNA directed) polypeptide G (32kD) [Source:HGNC Symbol;Acc:30075]	5	89767565	89810370	1	q14.3	TRUE
geneid.10625	0.766593	high.cor	201362_at	geneid.10625	10625	ENSG00000116679	IVNS1ABP	ENSG00000116679	10625	IVNS1ABP	Hs.497183	influenza virus NS1A binding protein [Source:HGNC Symbol;Acc:16951]	1	185265520	185286461	-1	q25.3	TRUE
geneid.10626	0.17734	low.cor	1559681_a_at	geneid.10626	10626	ENSG00000221926	TRIM16	ENSG00000221926	10626	TRIM16	Hs.638613	tripartite motif containing 16 [Source:HGNC Symbol;Acc:17241]	17	15531274	15587625	-1	p12	TRUE
geneid.10627	0.731527	high.cor	201319_at	geneid.10627	10627	ENSG00000101608	MYL12A	ENSG00000101608	10627	MYL12A	Hs.190086	myosin, light chain 12A, regulatory, non-sarcomeric [Source:HGNC Symbol;Acc:16701]	18	3247479	3256234	1	p11.31	TRUE
geneid.10629	0.340744	low.cor	213210_at	geneid.10629	10629	ENSG00000162227	TAF6L	ENSG00000162227	10629	TAF6L	Hs.714400	TAF6-like RNA polymerase II, p300/CBP-associated factor (PCAF)-associated factor, 65kDa [Source:HGNC Symbol;Acc:17305]	11	62538775	62554814	1	q12.3	TRUE
geneid.1063	0.912626	high.cor	209172_s_at	geneid.1063	1063	ENSG00000117724	CENPF	ENSG00000117724	1063	CENPF	Hs.497741	centromere protein F, 350/400kDa [Source:HGNC Symbol;Acc:1857]	1	214776538	214837931	1	q41	TRUE
geneid.10630	0.777094	high.cor	221898_at	geneid.10630	10630	ENSG00000162493	PDPN	ENSG00000162493	10630	PDPN	Hs.468675	podoplanin [Source:HGNC Symbol;Acc:29602]	1	13909960	13944452	1	p36.21	TRUE
geneid.10631	0.841716	high.cor	210809_s_at	geneid.10631	10631	ENSG00000133110	POSTN	ENSG00000133110	10631	POSTN	Hs.136348	periostin, osteoblast specific factor [Source:HGNC Symbol;Acc:16953]	13	38136720	38172981	-1	q13.3	TRUE
geneid.10632	0.386535	low.cor	208745_at	geneid.10632	10632	ENSG00000167283	ATP5L	ENSG00000167283	10632	ATP5L	Hs.598016	ATP synthase, H+ transporting, mitochondrial Fo complex, subunit G [Source:HGNC Symbol;Acc:14247]	11	118271869	118302211	1	q23.3	TRUE
geneid.10633	0.488268	low.cor	206850_at	geneid.10633	10633	ENSG00000100276	RASL10A	ENSG00000100276	10633	RASL10A	Hs.73088	RAS-like, family 10, member A [Source:HGNC Symbol;Acc:16954]	22	29708922	29711745	-1	q12.2	TRUE
geneid.10634	0.649933	low.cor	209729_at	geneid.10634	10634	ENSG00000185340	GAS2L1	ENSG00000185340	10634	GAS2L1	Hs.322852	growth arrest-specific 2 like 1 [Source:HGNC Symbol;Acc:16955]	22	29702572	29708774	1	q12.2	TRUE
geneid.10635	0.952489	high.cor	204146_at	geneid.10635	10635	ENSG00000111247	RAD51AP1	ENSG00000111247	10635	RAD51AP1	Hs.730696	RAD51 associated protein 1 [Source:HGNC Symbol;Acc:16956]	12	4647950	4669214	1	p13.32	TRUE
geneid.10636	0.738592	high.cor	38290_at	geneid.10636	10636	ENSG00000169220	RGS14	ENSG00000169220	10636	RGS14	Hs.9347	regulator of G-protein signaling 14 [Source:HGNC Symbol;Acc:9996]	5	176784838	176799602	1	q35.3	TRUE
geneid.10637	0.479266	low.cor	206268_at	geneid.10637	10637	ENSG00000243709	LEFTY1	ENSG00000243709	10637	LEFTY1	NA	left-right determination factor 1 [Source:HGNC Symbol;Acc:6552]	1	226073982	226099082	-1	q42.12	TRUE
geneid.10640	0.498898	low.cor	228418_at	geneid.10640	10640	ENSG00000070367	EXOC5	ENSG00000070367	10640	EXOC5	Hs.743987	exocyst complex component 5 [Source:HGNC Symbol;Acc:10696]	14	57670518	57735726	-1	q22.3	TRUE
geneid.10641	0.734444	high.cor	203246_s_at	geneid.10641	10641	ENSG00000114388	NPRL2	ENSG00000114388	10641	NPRL2	Hs.437083	nitrogen permease regulator-like 2 (S. cerevisiae) [Source:HGNC Symbol;Acc:24969]	3	50384761	50388522	-1	p21.31	TRUE
geneid.10642	0.156987	low.cor	227377_at	geneid.10642	10642	ENSG00000159217	IGF2BP1	ENSG00000159217	10642	IGF2BP1	Hs.144936	insulin-like growth factor 2 mRNA binding protein 1 [Source:HGNC Symbol;Acc:28866]	17	47074774	47133012	1	q21.32	TRUE
geneid.10643	0.584911	low.cor	203820_s_at	geneid.10643	10643	ENSG00000136231	IGF2BP3	ENSG00000136231	10643	IGF2BP3	Hs.700696	insulin-like growth factor 2 mRNA binding protein 3 [Source:HGNC Symbol;Acc:28868]	7	23349828	23510086	-1	p15.3	TRUE
geneid.10644	0.748509	high.cor	218847_at	geneid.10644	10644	ENSG00000073792	IGF2BP2	ENSG00000073792	10644	IGF2BP2	Hs.35354	insulin-like growth factor 2 mRNA binding protein 2 [Source:HGNC Symbol;Acc:28867]	3	185361527	185542844	-1	q27.2	TRUE
geneid.10645	0.628403	low.cor	212252_at	geneid.10645	10645	ENSG00000110931	CAMKK2	ENSG00000110931	10645	CAMKK2	Hs.297343	calcium/calmodulin-dependent protein kinase kinase 2, beta [Source:HGNC Symbol;Acc:1470]	12	121675497	121736111	-1	q24.31	TRUE
geneid.10647	0.931877	high.cor	206799_at	geneid.10647	10647	ENSG00000124935	SCGB1D2	ENSG00000124935	10647	SCGB1D2	Hs.204096	secretoglobin, family 1D, member 2 [Source:HGNC Symbol;Acc:18396]	11	62009682	62012280	1	q12.3	TRUE
geneid.10648	0.459653	low.cor	207910_at	geneid.10648	10648	ENSG00000168515	SCGB1D1	ENSG00000168515	10648	SCGB1D1	Hs.202686	secretoglobin, family 1D, member 1 [Source:HGNC Symbol;Acc:18395]	11	61957688	61961011	1	q12.3	TRUE
geneid.10650	0.824605	high.cor	206273_at	geneid.10650	10650	ENSG00000141391	SLMO1	ENSG00000141391	10650	SLMO1	Hs.514718	slowmo homolog 1 (Drosophila) [Source:HGNC Symbol;Acc:24639]	18	12407895	12432237	1	p11.21	TRUE
geneid.10651	0.700739	high.cor	203517_at	geneid.10651	10651	ENSG00000128654	MTX2	ENSG00000128654	10651	MTX2	Hs.470728	metaxin 2 [Source:HGNC Symbol;Acc:7506]	2	177134123	177202753	1	q31.1	TRUE
geneid.10652	0.852995	high.cor	217784_at	geneid.10652	10652	ENSG00000106636	YKT6	ENSG00000106636	10652	YKT6	Hs.520794	YKT6 v-SNARE homolog (S. cerevisiae) [Source:HGNC Symbol;Acc:16959]	7	44240567	44253893	1	p13	TRUE
geneid.10653	0.841133	high.cor	210715_s_at	geneid.10653	10653	ENSG00000167642	SPINT2	ENSG00000167642	10653	SPINT2	Hs.31439	serine peptidase inhibitor, Kunitz type, 2 [Source:HGNC Symbol;Acc:11247]	19	38734675	38783254	1	q13.2	TRUE
geneid.10654	0.827392	high.cor	203515_s_at	geneid.10654	10654	ENSG00000163344	PMVK	ENSG00000163344	10654	PMVK	Hs.30954	phosphomevalonate kinase [Source:HGNC Symbol;Acc:9141]	1	154897210	154909467	-1	q21.3	TRUE
geneid.10655	0.782085	high.cor	223704_s_at	geneid.10655	10655	ENSG00000173253	DMRT2	ENSG00000173253	10655	DMRT2	Hs.59506	doublesex and mab-3 related transcription factor 2 [Source:HGNC Symbol;Acc:2935]	9	1050354	1057552	1	p24.3	TRUE
geneid.10656	0.88832	high.cor	209781_s_at	geneid.10656	10656	ENSG00000131773	KHDRBS3	ENSG00000131773	10656	KHDRBS3	Hs.444558	KH domain containing, RNA binding, signal transduction associated 3 [Source:HGNC Symbol;Acc:18117]	8	136469700	136668965	1	q24.23	TRUE
geneid.10657	0.613625	low.cor	200040_at	geneid.10657	10657	ENSG00000121774	KHDRBS1	ENSG00000121774	10657	KHDRBS1	Hs.445893	KH domain containing, RNA binding, signal transduction associated 1 [Source:HGNC Symbol;Acc:18116]	1	32479430	32526451	1	p35.1	TRUE
geneid.10658	-0.128235	low.cor	221743_at	geneid.10658	10658	ENSG00000149187	CELF1	ENSG00000149187	10658	CELF1	Hs.595333	CUGBP, Elav-like family member 1 [Source:HGNC Symbol;Acc:2549]	11	47487496	47587121	-1	p11.2	TRUE
geneid.10659	0.743907	high.cor	227178_at	geneid.10659	10659	ENSG00000048740	CELF2	ENSG00000048740	10659	CELF2	Hs.309288	CUGBP, Elav-like family member 2 [Source:HGNC Symbol;Acc:2550]	10	11047259	11378666	1	p14	TRUE
geneid.10660	0.113949	low.cor	208380_at	geneid.10660	10660	ENSG00000138136	LBX1	ENSG00000138136	10660	LBX1	Hs.37128	ladybird homeobox 1 [Source:HGNC Symbol;Acc:16960]	10	102986733	102989551	-1	q24.31	TRUE
geneid.10661	0.266399	low.cor	210504_at	geneid.10661	10661	ENSG00000105610	KLF1	ENSG00000105610	10661	KLF1	Hs.37860	Kruppel-like factor 1 (erythroid) [Source:HGNC Symbol;Acc:6345]	19	12995237	12997995	-1	p13.2	TRUE
geneid.10663	0.909515	high.cor	206974_at	geneid.10663	10663	ENSG00000172215	CXCR6	ENSG00000172215	10663	CXCR6	Hs.34526	chemokine (C-X-C motif) receptor 6 [Source:HGNC Symbol;Acc:16647]	3	45982425	45989845	1	p21.31	TRUE
geneid.10664	0.83692	high.cor	202521_at	geneid.10664	10664	ENSG00000102974	CTCF	ENSG00000102974	10664	CTCF	Hs.368367	CCCTC-binding factor (zinc finger protein) [Source:HGNC Symbol;Acc:13723]	16	67596310	67673086	1	q22.1	TRUE
geneid.10665	-0.181833	low.cor	207523_at	geneid.10665	10665	ENSG00000204296	C6orf10	ENSG00000204296	10665	C6orf10	Hs.567414	chromosome 6 open reading frame 10 [Source:HGNC Symbol;Acc:13922]	6	32256303	32339684	-1	p21.32	TRUE
geneid.10666	0.83867	high.cor	207315_at	geneid.10666	10666	ENSG00000150637	CD226	ENSG00000150637	10666	CD226	Hs.605048	CD226 molecule [Source:HGNC Symbol;Acc:16961]	18	67498394	67629039	-1	q22.2	TRUE
geneid.10667	0.726018	high.cor	204282_s_at	geneid.10667	10667	ENSG00000145982	FARS2	ENSG00000145982	10667	FARS2	NA	phenylalanyl-tRNA synthetase 2, mitochondrial [Source:HGNC Symbol;Acc:21062]	6	5261277	5771813	1	p25.1	TRUE
geneid.10668	0.592753	low.cor	204605_at	geneid.10668	10668	ENSG00000100532	CGRRF1	ENSG00000100532	10668	CGRRF1	Hs.59106	cell growth regulator with ring finger domain 1 [Source:HGNC Symbol;Acc:15528]	14	54976530	55005567	1	q22.2	TRUE
geneid.10669	0.780334	high.cor	205937_at	geneid.10669	10669	ENSG00000138028	CGREF1	ENSG00000138028	10669	CGREF1	Hs.159525	cell growth regulator with EF-hand domain 1 [Source:HGNC Symbol;Acc:16962]	2	27321757	27341995	-1	p23.3	TRUE
geneid.10670	0.664182	low.cor	201628_s_at	geneid.10670	10670	ENSG00000155876	RRAGA	ENSG00000155876	10670	RRAGA	Hs.98943	Ras-related GTP binding A [Source:HGNC Symbol;Acc:16963]	9	19049372	19051019	1	p22.1	TRUE
geneid.10671	0.920404	high.cor	203261_at	geneid.10671	10671	ENSG00000104671	DCTN6	ENSG00000104671	10671	DCTN6	Hs.158427	dynactin 6 [Source:HGNC Symbol;Acc:16964]	8	30013813	30041156	1	p12	TRUE
geneid.10672	0.768797	high.cor	227539_at	geneid.10672	10672	ENSG00000120063	GNA13	ENSG00000120063	10672	GNA13	Hs.515018	guanine nucleotide binding protein (G protein), alpha 13 [Source:HGNC Symbol;Acc:4381]	17	63006833	63052957	-1	q24.1	TRUE
geneid.10673	0.933238	high.cor	223501_at	geneid.10673	10673	ENSG00000102524	TNFSF13B	ENSG00000102524	10673	TNFSF13B	Hs.525157	tumor necrosis factor (ligand) superfamily, member 13b [Source:HGNC Symbol;Acc:11929]	13	108903588	108960832	1	q33.3	TRUE
geneid.10675	0.817475	high.cor	39966_at	geneid.10675	10675	ENSG00000114646	CSPG5	ENSG00000114646	10675	CSPG5	Hs.45127	chondroitin sulfate proteoglycan 5 (neuroglycan C) [Source:HGNC Symbol;Acc:2467]	3	47603729	47622282	-1	p21.31	TRUE
geneid.10677	0.838994	high.cor	205539_at	geneid.10677	10677	ENSG00000135407	AVIL	ENSG00000135407	10677	AVIL	Hs.584854	advillin [Source:HGNC Symbol;Acc:14188]	12	58191159	58212487	-1	q14.1	TRUE
geneid.10678	0.845865	high.cor	222870_s_at	geneid.10678	10678	ENSG00000170340	B3GNT2	ENSG00000170340	10678	B3GNT2	Hs.173203	UDP-GlcNAc:betaGal beta-1,3-N-acetylglucosaminyltransferase 2 [Source:HGNC Symbol;Acc:15629]	2	62423248	62451866	1	p15	TRUE
geneid.1068	-0.0212033	low.cor	207209_at	geneid.1068	1068	ENSG00000177143	CETN1	ENSG00000177143	1068	CETN1	Hs.122511	centrin, EF-hand protein, 1 [Source:HGNC Symbol;Acc:1866]	18	580367	581524	1	p11.32	TRUE
geneid.10681	0.79239	high.cor	204000_at	geneid.10681	10681	ENSG00000069966	GNB5	ENSG00000069966	10681	GNB5	Hs.155090	guanine nucleotide binding protein (G protein), beta 5 [Source:HGNC Symbol;Acc:4401]	15	52413117	52483566	-1	q21.2	TRUE
geneid.10683	0.556002	low.cor	219537_x_at	geneid.10683	10683	ENSG00000090932	DLL3	ENSG00000090932	10683	DLL3	Hs.127792	delta-like 3 (Drosophila) [Source:HGNC Symbol;Acc:2909]	19	39989535	39999121	1	q13.2	TRUE
geneid.10686	0.285779	low.cor	220332_at	geneid.10686	10686	ENSG00000113946	CLDN16	ENSG00000113946	10686	CLDN16	Hs.149099	claudin 16 [Source:HGNC Symbol;Acc:2037]	3	190040330	190129932	1	q28	TRUE
geneid.10687	0.913534	high.cor	209598_at	geneid.10687	10687	ENSG00000240694	PNMA2	ENSG00000240694	10687	PNMA2	Hs.591838	paraneoplastic Ma antigen 2 [Source:HGNC Symbol;Acc:9159]	8	26362202	26371608	-1	p21.2	TRUE
geneid.10690	0.814688	high.cor	214046_at	geneid.10690	10690	ENSG00000172461	FUT9	ENSG00000172461	10690	FUT9	Hs.49117	fucosyltransferase 9 (alpha (1,3) fucosyltransferase) [Source:HGNC Symbol;Acc:4020]	6	96463860	96663488	1	q16.1	TRUE
geneid.10691	0.488268	low.cor	220938_s_at	geneid.10691	10691	ENSG00000162419	GMEB1	ENSG00000162419	10691	GMEB1	Hs.619770	glucocorticoid modulatory element binding protein 1 [Source:HGNC Symbol;Acc:4370]	1	28995244	29045865	1	p35.3	TRUE
geneid.10692	0.270223	low.cor	208314_at	geneid.10692	10692	ENSG00000180245	RRH	ENSG00000180245	10692	RRH	Hs.658310	retinal pigment epithelium-derived rhodopsin homolog [Source:HGNC Symbol;Acc:10450]	4	110749150	110765760	1	q25	TRUE
geneid.10693	0.88644	high.cor	206587_at	geneid.10693	10693	ENSG00000132141	CCT6B	ENSG00000132141	10693	CCT6B	Hs.73072	chaperonin containing TCP1, subunit 6B (zeta 2) [Source:HGNC Symbol;Acc:1621]	17	33254878	33308097	-1	q12	TRUE
geneid.10695	0.697433	low.cor	217931_at	geneid.10695	10695	ENSG00000137161	CNPY3	ENSG00000137161	10695	CNPY3	NA	canopy 3 homolog (zebrafish) [Source:HGNC Symbol;Acc:11968]	6	42896938	42907025	1	p21.1	TRUE
geneid.10699	0.858439	high.cor	220356_at	geneid.10699	10699	ENSG00000145244	CORIN	ENSG00000145244	10699	CORIN	Hs.518618	corin, serine peptidase [Source:HGNC Symbol;Acc:19012]	4	47596015	47840123	-1	p12	TRUE
geneid.107	0.865904	high.cor	213245_at	geneid.107	107	ENSG00000164742	ADCY1	ENSG00000164742	107	ADCY1	Hs.192215	adenylate cyclase 1 (brain) [Source:HGNC Symbol;Acc:232]	7	45613739	45762715	1	p12.3	TRUE
geneid.1070	0.757324	high.cor	209662_at	geneid.1070	1070	ENSG00000153140	CETN3	ENSG00000153140	1070	CETN3	Hs.128073	centrin, EF-hand protein, 3 [Source:HGNC Symbol;Acc:1868]	5	89688078	89705603	-1	q14.3	TRUE
geneid.1071	0.526445	low.cor	206210_s_at	geneid.1071	1071	ENSG00000087237	CETP	ENSG00000087237	1071	CETP	Hs.89538	cholesteryl ester transfer protein, plasma [Source:HGNC Symbol;Acc:1869]	16	56995762	57017757	1	q13	TRUE
geneid.10712	0.727573	high.cor	203550_s_at	geneid.10712	10712	ENSG00000160767	FAM189B	ENSG00000160767	10712	FAM189B	Hs.348308	family with sequence similarity 189, member B [Source:HGNC Symbol;Acc:1233]	1	155216996	155225274	-1	q22	TRUE
geneid.10713	0.837374	high.cor	217829_s_at	geneid.10713	10713	ENSG00000168883	USP39	ENSG00000168883	10713	USP39	Hs.614035	ubiquitin specific peptidase 39 [Source:HGNC Symbol;Acc:20071]	2	85829979	85876403	1	p11.2	TRUE
geneid.10714	0.832447	high.cor	212836_at	geneid.10714	10714	ENSG00000077514	POLD3	ENSG00000077514	10714	POLD3	Hs.82502	polymerase (DNA-directed), delta 3, accessory subunit [Source:HGNC Symbol;Acc:20932]	11	74204896	74380162	1	q13.4	TRUE
geneid.10716	0.0591133	low.cor	220025_at	geneid.10716	10716	ENSG00000136535	TBR1	ENSG00000136535	10716	TBR1	Hs.210862	T-box, brain, 1 [Source:HGNC Symbol;Acc:11590]	2	162272605	162282381	1	q24.2	TRUE
geneid.10717	0.359865	low.cor	231962_at	geneid.10717	10717	ENSG00000134262	AP4B1	ENSG00000134262	10717	AP4B1	Hs.515048	adaptor-related protein complex 4, beta 1 subunit [Source:HGNC Symbol;Acc:572]	1	114437370	114447823	-1	p13.2	TRUE
geneid.10718	0.461045	low.cor	229233_at	geneid.10718	10718	ENSG00000185737	NRG3	ENSG00000185737	10718	NRG3	Hs.597188	neuregulin 3 [Source:HGNC Symbol;Acc:7999]	10	83635070	84746935	1	q23.1	TRUE
geneid.1072	0.823632	high.cor	200021_at	geneid.1072	1072	ENSG00000172757	CFL1	ENSG00000172757	1072	CFL1	Hs.121449	cofilin 1 (non-muscle) [Source:HGNC Symbol;Acc:1874]	11	65590493	65629497	-1	q13.1	TRUE
geneid.10721	0.908673	high.cor	219510_at	geneid.10721	10721	ENSG00000051341	POLQ	ENSG00000051341	10721	POLQ	Hs.241517	polymerase (DNA directed), theta [Source:HGNC Symbol;Acc:9186]	3	121150278	121264853	-1	q13.33	TRUE
geneid.10723	0.698341	low.cor	218066_at	geneid.10723	10723	ENSG00000113504	SLC12A7	ENSG00000113504	10723	SLC12A7	Hs.172613	solute carrier family 12 (potassium/chloride transporters), member 7 [Source:HGNC Symbol;Acc:10915]	5	1050499	1112150	-1	p15.33	TRUE
geneid.10724	0.866865	high.cor	200899_s_at	geneid.10724	10724	ENSG00000198408	MGEA5	ENSG00000198408	10724	MGEA5	Hs.500842	meningioma expressed antigen 5 (hyaluronidase) [Source:HGNC Symbol;Acc:7056]	10	103544200	103578696	-1	q24.32	TRUE
geneid.10725	0.786535	high.cor	224984_at	geneid.10725	10725	ENSG00000102908	NFAT5	ENSG00000102908	10725	NFAT5	Hs.371987	nuclear factor of activated T-cells 5, tonicity-responsive [Source:HGNC Symbol;Acc:7774]	16	69598997	69738569	1	q22.1	TRUE
geneid.10726	0.701387	high.cor	210574_s_at	geneid.10726	10726	ENSG00000090273	NUDC	ENSG00000090273	10726	NUDC	NA	nuclear distribution C homolog (A. nidulans) [Source:HGNC Symbol;Acc:8045]	1	27226729	27273353	1	p36.11	TRUE
geneid.10728	0.324864	low.cor	200627_at	geneid.10728	10728	ENSG00000110958	PTGES3	ENSG00000110958	10728	PTGES3	Hs.50425	prostaglandin E synthase 3 (cytosolic) [Source:HGNC Symbol;Acc:16049]	12	57057127	57082159	-1	q13.3	TRUE
geneid.1073	0.741963	high.cor	224352_s_at	geneid.1073	1073	ENSG00000165410	CFL2	ENSG00000165410	1073	CFL2	Hs.180141	cofilin 2 (muscle) [Source:HGNC Symbol;Acc:1875]	14	35179593	35184029	-1	q13.1	TRUE
geneid.10730	0.417358	low.cor	201352_at	geneid.10730	10730	ENSG00000136758	YME1L1	ENSG00000136758	10730	YME1L1	Hs.598552	YME1-like 1 ATPase [Source:HGNC Symbol;Acc:12843]	10	27399383	27444195	-1	p12.1	TRUE
geneid.10732	0.742157	high.cor	204849_at	geneid.10732	10732	ENSG00000101190	TCFL5	ENSG00000101190	10732	TCFL5	Hs.739060	transcription factor-like 5 (basic helix-loop-helix) [Source:HGNC Symbol;Acc:11646]	20	61472467	61493115	-1	q13.33	TRUE
geneid.10733	0.861226	high.cor	204886_at	geneid.10733	10733	ENSG00000142731	PLK4	ENSG00000142731	10733	PLK4	Hs.172052	polo-like kinase 4 [Source:HGNC Symbol;Acc:11397]	4	128802016	128820350	1	q28.2	TRUE
geneid.10734	0.231916	low.cor	219753_at	geneid.10734	10734	ENSG00000066923	STAG3	ENSG00000066923	10734	STAG3	Hs.592283	stromal antigen 3 [Source:HGNC Symbol;Acc:11356]	7	99775186	99819111	1	q22.1	TRUE
geneid.10736	0.837374	high.cor	206510_at	geneid.10736	10736	ENSG00000170577	SIX2	ENSG00000170577	10736	SIX2	Hs.101937	SIX homeobox 2 [Source:HGNC Symbol;Acc:10888]	2	45232300	45236569	-1	p21	TRUE
geneid.10741	0.846578	high.cor	226696_at	geneid.10741	10741	ENSG00000089050	RBBP9	ENSG00000089050	10741	RBBP9	Hs.69330	retinoblastoma binding protein 9 [Source:HGNC Symbol;Acc:9892]	20	18467184	18477887	-1	p11.23	TRUE
geneid.10743	0.848846	high.cor	226143_at	geneid.10743	10743	ENSG00000108557	RAI1	ENSG00000108557	10743	RAI1	Hs.655395	retinoic acid induced 1 [Source:HGNC Symbol;Acc:9834]	17	17584787	17714767	1	p11.2	TRUE
geneid.10744	0.216165	low.cor	214557_at	geneid.10744	10744	ENSG00000250254	PTTG2	ENSG00000250254	10744	PTTG2	Hs.668806	pituitary tumor-transforming 2 [Source:HGNC Symbol;Acc:9691]	4	37962056	37962746	1	p14	TRUE
geneid.10745	0.734055	high.cor	205702_at	geneid.10745	10745	ENSG00000116793	PHTF1	ENSG00000116793	10745	PHTF1	Hs.597197	putative homeodomain transcription factor 1 [Source:HGNC Symbol;Acc:8939]	1	114239453	114302111	-1	p13.2	TRUE
geneid.10746	0.437192	low.cor	226441_at	geneid.10746	10746	ENSG00000169967	MAP3K2	ENSG00000169967	10746	MAP3K2	Hs.145605	mitogen-activated protein kinase kinase kinase 2 [Source:HGNC Symbol;Acc:6854]	2	128056306	128146041	-1	q14.3	TRUE
geneid.10747	0.193479	low.cor	207041_at	geneid.10747	10747	ENSG00000009724	MASP2	ENSG00000009724	10747	MASP2	Hs.655645	mannan-binding lectin serine peptidase 2 [Source:HGNC Symbol;Acc:6902]	1	11086580	11107290	-1	p36.22	TRUE
geneid.10749	0.666386	low.cor	238477_at	geneid.10749	10749	ENSG00000129250	KIF1C	ENSG00000129250	10749	KIF1C	Hs.435120	kinesin family member 1C [Source:HGNC Symbol;Acc:6317]	17	4901243	4931696	1	p13.2	TRUE
geneid.1075	0.752528	high.cor	231234_at	geneid.1075	1075	ENSG00000109861	CTSC	ENSG00000109861	1075	CTSC	Hs.128065	cathepsin C [Source:HGNC Symbol;Acc:2528]	11	88026760	88070955	-1	q14.2	TRUE
geneid.10750	0.547317	low.cor	229726_at	geneid.10750	10750	ENSG00000154016	GRAP	ENSG00000154016	10750	GRAP	Hs.567416	GRB2-related adaptor protein [Source:HGNC Symbol;Acc:4562]	17	18923986	18950950	-1	p11.2	TRUE
geneid.10752	0.78539	high.cor	204591_at	geneid.10752	10752	ENSG00000134121	CHL1	ENSG00000134121	10752	CHL1	Hs.148909	cell adhesion molecule L1-like [Source:HGNC Symbol;Acc:1939]	3	238279	451090	1	p26.3	TRUE
geneid.10753	0.778325	high.cor	208063_s_at	geneid.10753	10753	ENSG00000135773	CAPN9	ENSG00000135773	10753	CAPN9	Hs.498021	calpain 9 [Source:HGNC Symbol;Acc:1486]	1	230883130	230937749	1	q42.2	TRUE
geneid.10755	0.593791	low.cor	207525_s_at	geneid.10755	10755	ENSG00000123159	GIPC1	ENSG00000123159	10755	GIPC1	Hs.655012	GIPC PDZ domain containing family, member 1 [Source:HGNC Symbol;Acc:1226]	19	14588572	14606944	-1	p13.12	TRUE
geneid.10758	0.468369	low.cor	202987_at	geneid.10758	10758	ENSG00000056972	TRAF3IP2	ENSG00000056972	10758	TRAF3IP2	Hs.561514	TRAF3 interacting protein 2 [Source:HGNC Symbol;Acc:1343]	6	111877657	111927481	-1	q21	TRUE
geneid.10762	0.777871	high.cor	213682_at	geneid.10762	10762	ENSG00000093000	NUP50	ENSG00000093000	10762	NUP50	Hs.475103	nucleoporin 50kDa [Source:HGNC Symbol;Acc:8065]	22	45559722	45583892	1	q13.31	TRUE
geneid.10763	0.903228	high.cor	218678_at	geneid.10763	10763	ENSG00000132688	NES	ENSG00000132688	10763	NES	Hs.527971	nestin [Source:HGNC Symbol;Acc:7756]	1	156638555	156647189	-1	q23.1	TRUE
geneid.10765	0.850013	high.cor	201549_x_at	geneid.10765	10765	ENSG00000117139	KDM5B	ENSG00000117139	10765	KDM5B	Hs.443650	lysine (K)-specific demethylase 5B [Source:HGNC Symbol;Acc:18039]	1	202696526	202778598	-1	q32.1	TRUE
geneid.10766	0.834003	high.cor	222243_s_at	geneid.10766	10766	ENSG00000183864	TOB2	ENSG00000183864	10766	TOB2	Hs.474978	transducer of ERBB2, 2 [Source:HGNC Symbol;Acc:11980]	22	41829496	41843027	-1	q13.2	TRUE
geneid.10767	-0.0288437	low.cor	240602_at	geneid.10767	10767	ENSG00000112339	HBS1L	ENSG00000112339	10767	HBS1L	Hs.378532	HBS1-like (S. cerevisiae) [Source:HGNC Symbol;Acc:4834]	6	135281516	135424194	-1	q23.3	TRUE
geneid.10768	0.890977	high.cor	200849_s_at	geneid.10768	10768	ENSG00000168710	AHCYL1	ENSG00000168710	10768	AHCYL1	NA	adenosylhomocysteinase-like 1 [Source:HGNC Symbol;Acc:344]	1	110527308	110566357	1	p13.3	TRUE
geneid.10769	0.944905	high.cor	201939_at	geneid.10769	10769	ENSG00000145632	PLK2	ENSG00000145632	10769	PLK2	Hs.398157	polo-like kinase 2 [Source:HGNC Symbol;Acc:19699]	5	57749809	57756087	-1	q11.2	TRUE
geneid.10771	0.920599	high.cor	202136_at	geneid.10771	10771	ENSG00000015171	ZMYND11	ENSG00000015171	10771	ZMYND11	Hs.292265	zinc finger, MYND-type containing 11 [Source:HGNC Symbol;Acc:16966]	10	180405	300577	1	p15.3	TRUE
geneid.10773	0.59917	low.cor	206098_at	geneid.10773	10773	ENSG00000186130	ZBTB6	ENSG00000186130	10773	ZBTB6	Hs.654596	zinc finger and BTB domain containing 6 [Source:HGNC Symbol;Acc:16764]	9	125670335	125675609	-1	q33.2	TRUE
geneid.10775	0.456702	low.cor	227583_at	geneid.10775	10775	ENSG00000105171	POP4	ENSG00000105171	10775	POP4	Hs.412870	processing of precursor 4, ribonuclease P/MRP subunit (S. cerevisiae) [Source:HGNC Symbol;Acc:30081]	19	30094924	30108144	1	q12	TRUE
geneid.10776	0.751556	high.cor	221483_s_at	geneid.10776	10776	ENSG00000128989	ARPP19	ENSG00000128989	10776	ARPP19	Hs.512908	cAMP-regulated phosphoprotein, 19kDa [Source:HGNC Symbol;Acc:16967]	15	52839242	52862080	-1	q21.2	TRUE
geneid.10777	0.0163988	low.cor	220359_s_at	geneid.10777	10777	ENSG00000172995	ARPP21	ENSG00000172995	10777	ARPP21	Hs.475902	cAMP-regulated phosphoprotein, 21kDa [Source:HGNC Symbol;Acc:16968]	3	35680437	35835988	1	p22.3	TRUE
geneid.10781	0.921895	high.cor	214686_at	geneid.10781	10781	ENSG00000174652	ZNF266	ENSG00000174652	10781	ZNF266	Hs.656185	zinc finger protein 266 [Source:HGNC Symbol;Acc:13059]	19	9523272	9546254	-1	p13.2	TRUE
geneid.10782	0.812743	high.cor	204937_s_at	geneid.10782	10782	ENSG00000171606	ZNF274	ENSG00000171606	10782	ZNF274	Hs.83761	zinc finger protein 274 [Source:HGNC Symbol;Acc:13068]	19	58694396	58724928	1	q13.43	TRUE
geneid.10783	0.642663	low.cor	223159_s_at	geneid.10783	10783	ENSG00000119408	NEK6	ENSG00000119408	10783	NEK6	Hs.623608	NIMA-related kinase 6 [Source:HGNC Symbol;Acc:7749]	9	127019885	127115586	1	q33.3	TRUE
geneid.10786	0.164314	low.cor	207298_at	geneid.10786	10786	ENSG00000124564	SLC17A3	ENSG00000124564	10786	SLC17A3	Hs.327179	solute carrier family 17 (sodium phosphate), member 3 [Source:HGNC Symbol;Acc:10931]	6	25833294	25882514	-1	p22.2	TRUE
geneid.10787	0.628921	low.cor	207738_s_at	geneid.10787	10787	ENSG00000061676	NCKAP1	ENSG00000061676	10787	NCKAP1	Hs.603732	NCK-associated protein 1 [Source:HGNC Symbol;Acc:7666]	2	183789605	183903586	-1	q32.1	TRUE
geneid.10788	0.943415	high.cor	203474_at	geneid.10788	10788	ENSG00000145703	IQGAP2	ENSG00000145703	10788	IQGAP2	Hs.291030	IQ motif containing GTPase activating protein 2 [Source:HGNC Symbol;Acc:6111]	5	75699074	76003957	1	q13.3	TRUE
geneid.10791	0.884172	high.cor	204929_s_at	geneid.10791	10791	ENSG00000168899	VAMP5	ENSG00000168899	10791	VAMP5	NA	vesicle-associated membrane protein 5 [Source:HGNC Symbol;Acc:12646]	2	85811531	85820535	1	p11.2	TRUE
geneid.10793	0.620106	low.cor	215239_x_at	geneid.10793	10793	ENSG00000198039	ZNF273	ENSG00000198039	10793	ZNF273	Hs.520889	zinc finger protein 273 [Source:HGNC Symbol;Acc:13067]	7	64330550	64391344	1	q11.21	TRUE
geneid.10794	0.42546	low.cor	216279_at	geneid.10794	10794	ENSG00000197714	ZNF460	ENSG00000197714	10794	ZNF460	Hs.99971	zinc finger protein 460 [Source:HGNC Symbol;Acc:21628]	19	57791419	57804937	1	q13.43	TRUE
geneid.10795	0.69331	low.cor	238030_at	geneid.10795	10795	ENSG00000090612	ZNF268	ENSG00000090612	10795	ZNF268	Hs.183291	zinc finger protein 268 [Source:HGNC Symbol;Acc:13061]	12	133707570	133783698	1	q24.33	TRUE
geneid.10797	0.96286	high.cor	201761_at	geneid.10797	10797	ENSG00000065911	MTHFD2	ENSG00000065911	10797	MTHFD2	Hs.596295	methylenetetrahydrofolate dehydrogenase (NADP+ dependent) 2, methenyltetrahydrofolate cyclohydrolase [Source:HGNC Symbol;Acc:7434]	2	74425689	74444692	1	p13.1	TRUE
geneid.10798	-0.195142	low.cor	208521_at	geneid.10798	10798	ENSG00000167825	OR5I1	ENSG00000167825	10798	OR5I1	Hs.533706	olfactory receptor, family 5, subfamily I, member 1 [Source:HGNC Symbol;Acc:8347]	11	55702932	55703876	-1	q12.1	TRUE
geneid.10799	0.899663	high.cor	213427_at	geneid.10799	10799	ENSG00000124787	RPP40	ENSG00000124787	10799	RPP40	Hs.511756	ribonuclease P/MRP 40kDa subunit [Source:HGNC Symbol;Acc:20992]	6	4994966	5004297	-1	p25.1	TRUE
geneid.108	0.110967	low.cor	213219_at	geneid.108	108	ENSG00000078295	ADCY2	ENSG00000078295	108	ADCY2	Hs.481545	adenylate cyclase 2 (brain) [Source:HGNC Symbol;Acc:233]	5	7396321	7830194	1	p15.31	TRUE
geneid.1080	0.467073	low.cor	205043_at	geneid.1080	1080	ENSG00000001626	CFTR	ENSG00000001626	1080	CFTR	Hs.489786	cystic fibrosis transmembrane conductance regulator (ATP-binding cassette sub-family C, member 7) [Source:HGNC Symbol;Acc:1884]	7	117105838	117356025	1	q31.2	TRUE
geneid.10801	0.830179	high.cor	41220_at	geneid.10801	10801	ENSG00000184640	2013-09-09	ENSG00000184640	10801	2013-09-09	Hs.440932	septin 9 [Source:HGNC Symbol;Acc:7323]	17	75276651	75496678	1	q25.2	TRUE
geneid.10802	0.647265	low.cor	212900_at	geneid.10802	10802	ENSG00000113615	SEC24A	ENSG00000113615	10802	SEC24A	Hs.595540	SEC24 family, member A (S. cerevisiae) [Source:HGNC Symbol;Acc:10703]	5	133984479	134063513	1	q31.1	TRUE
geneid.10803	0.0135794	low.cor	207445_s_at	geneid.10803	10803	ENSG00000173585	CCR9	ENSG00000173585	10803	CCR9	Hs.225946	chemokine (C-C motif) receptor 9 [Source:HGNC Symbol;Acc:1610]	3	45927996	45944667	1	p21.31	TRUE
geneid.10804	0.510436	low.cor	231771_at	geneid.10804	10804	ENSG00000121742	GJB6	ENSG00000121742	10804	GJB6	Hs.511757	gap junction protein, beta 6, 30kDa [Source:HGNC Symbol;Acc:4288]	13	20796110	20806534	-1	q12.11	TRUE
geneid.10806	0.391107	low.cor	227785_at	geneid.10806	10806	ENSG00000054282	SDCCAG8	ENSG00000054282	10806	SDCCAG8	NA	serologically defined colon cancer antigen 8 [Source:HGNC Symbol;Acc:10671]	1	243419320	243663394	1	q43	TRUE
geneid.10807	0.622829	low.cor	218427_at	geneid.10807	10807	ENSG00000165689	SDCCAG3	ENSG00000165689	10807	SDCCAG3	Hs.94300	serologically defined colon cancer antigen 3 [Source:HGNC Symbol;Acc:10667]	9	139296377	139305061	-1	q34.3	TRUE
geneid.10808	0.849948	high.cor	206976_s_at	geneid.10808	10808	ENSG00000120694	HSPH1	ENSG00000120694	10808	HSPH1	NA	heat shock 105kDa/110kDa protein 1 [Source:HGNC Symbol;Acc:16969]	13	31710762	31736525	-1	q12.3	TRUE
geneid.10809	0.902802	high.cor	232322_x_at	geneid.10809	10809	ENSG00000214530	STARD10	ENSG00000214530	10809	STARD10	Hs.188606	StAR-related lipid transfer (START) domain containing 10 [Source:HGNC Symbol;Acc:10666]	11	72465774	72504726	-1	q13.4	TRUE
geneid.1081	0.769885	high.cor	204637_at	geneid.1081	1081	ENSG00000135346	CGA	ENSG00000135346	1081	CGA	NA	glycoprotein hormones, alpha polypeptide [Source:HGNC Symbol;Acc:1885]	6	87795216	87804824	-1	q14.3	TRUE
geneid.10810	0.846124	high.cor	204042_at	geneid.10810	10810	ENSG00000132970	WASF3	ENSG00000132970	10810	WASF3	Hs.618732	WAS protein family, member 3 [Source:HGNC Symbol;Acc:12734]	13	27131840	27263085	1	q12.13	TRUE
geneid.10811	0.208258	low.cor	232373_at	geneid.10811	10811	ENSG00000188747	NOXA1	ENSG00000188747	10811	NOXA1	Hs.495554	NADPH oxidase activator 1 [Source:HGNC Symbol;Acc:10668]	9	140317802	140328858	1	q34.3	TRUE
geneid.10814	-0.115764	low.cor	225815_at	geneid.10814	10814	ENSG00000145920	CPLX2	ENSG00000145920	10814	CPLX2	Hs.193235	complexin 2 [Source:HGNC Symbol;Acc:2310]	5	175223313	175311023	1	q35.2	TRUE
geneid.10815	0.646746	low.cor	223500_at	geneid.10815	10815	ENSG00000168993	CPLX1	ENSG00000168993	10815	CPLX1	Hs.478930	complexin 1 [Source:HGNC Symbol;Acc:2309]	4	778745	819986	-1	p16.3	TRUE
geneid.10816	0.383931	low.cor	215503_at	geneid.10816	10816	ENSG00000101446	SPINT3	ENSG00000101446	10816	SPINT3	Hs.370724	serine peptidase inhibitor, Kunitz type, 3 [Source:HGNC Symbol;Acc:11248]	20	44141101	44144264	-1	q13.12	TRUE
geneid.10817	-0.0119264	low.cor	219907_at	geneid.10817	10817	ENSG00000137218	FRS3	ENSG00000137218	10817	FRS3	Hs.194208	fibroblast growth factor receptor substrate 3 [Source:HGNC Symbol;Acc:16970]	6	41737914	41754280	-1	p21.1	TRUE
geneid.10818	0.829725	high.cor	226045_at	geneid.10818	10818	ENSG00000166225	FRS2	ENSG00000166225	10818	FRS2	Hs.593446	fibroblast growth factor receptor substrate 2 [Source:HGNC Symbol;Acc:16971]	12	69864129	69973562	1	q15	TRUE
geneid.10825	0.154978	low.cor	206948_at	geneid.10825	10825	ENSG00000162139	NEU3	ENSG00000162139	10825	NEU3	Hs.191074	sialidase 3 (membrane sialidase) [Source:HGNC Symbol;Acc:7760]	11	74699179	74729938	1	q13.4	TRUE
geneid.10826	0.890394	high.cor	48031_r_at	geneid.10826	10826	ENSG00000170271	C5orf4	ENSG00000170271	10826	FAXDC2	Hs.519694	fatty acid hydroxylase domain containing 2 [Source:HGNC Symbol;Acc:1334]	5	154198051	154238812	-1	q33.2	TRUE
geneid.10827	0.805678	high.cor	218588_s_at	geneid.10827	10827	ENSG00000055147	FAM114A2	ENSG00000055147	10827	FAM114A2	Hs.156420	family with sequence similarity 114, member A2 [Source:HGNC Symbol;Acc:1333]	5	153369688	153418496	-1	q33.2	TRUE
geneid.10840	0.482759	low.cor	205208_at	geneid.10840	10840	ENSG00000144908	ALDH1L1	ENSG00000144908	10840	ALDH1L1	Hs.434435	aldehyde dehydrogenase 1 family, member L1 [Source:HGNC Symbol;Acc:3978]	3	125822412	125916837	-1	q21.3	TRUE
geneid.10841	0.382681	low.cor	220604_x_at	geneid.10841	10841	ENSG00000160282	FTCD	ENSG00000160282	10841	FTCD	Hs.415846	formimidoyltransferase cyclodeaminase [Source:HGNC Symbol;Acc:3974]	21	47556176	47575481	-1	q22.3	TRUE
geneid.10842	-0.0843751	low.cor	220231_at	geneid.10842	10842	ENSG00000106341	C7orf16	ENSG00000106341	10842	PPP1R17	Hs.227011	protein phosphatase 1, regulatory subunit 17 [Source:HGNC Symbol;Acc:16973]	7	31726329	31748069	1	p14.3	TRUE
geneid.10844	0.541289	low.cor	202477_s_at	geneid.10844	10844	ENSG00000130640	TUBGCP2	ENSG00000130640	10844	TUBGCP2	Hs.523370	tubulin, gamma complex associated protein 2 [Source:HGNC Symbol;Acc:18599]	10	135093135	135125841	-1	q26.3	TRUE
geneid.10845	0.565141	low.cor	204809_at	geneid.10845	10845	ENSG00000166855	CLPX	ENSG00000166855	10845	CLPX	Hs.609186	ClpX caseinolytic peptidase X homolog (E. coli) [Source:HGNC Symbol;Acc:2088]	15	65440557	65477680	-1	q22.31	TRUE
geneid.10846	0.867319	high.cor	205501_at	geneid.10846	10846	ENSG00000112541	PDE10A	ENSG00000112541	10846	PDE10A	Hs.348762	phosphodiesterase 10A [Source:HGNC Symbol;Acc:8772]	6	165740776	166400091	-1	q27	TRUE
geneid.10847	0.205535	low.cor	212275_s_at	geneid.10847	10847	ENSG00000080603	SRCAP	ENSG00000080603	10847	SRCAP	Hs.620916	Snf2-related CREBBP activator protein [Source:HGNC Symbol;Acc:16974]	16	30709530	30755602	1	p11.2	TRUE
geneid.10848	0.779427	high.cor	218849_s_at	geneid.10848	10848	ENSG00000104881	PPP1R13L	ENSG00000104881	10848	PPP1R13L	Hs.466937	protein phosphatase 1, regulatory subunit 13 like [Source:HGNC Symbol;Acc:18838]	19	45882892	45909607	-1	q13.32	TRUE
geneid.10849	0.772167	high.cor	205264_at	geneid.10849	10849	ENSG00000117877	CD3EAP	ENSG00000117877	10849	CD3EAP	Hs.686491	CD3e molecule, epsilon associated protein [Source:HGNC Symbol;Acc:24219]	19	45909467	45914024	1	q13.32	TRUE
geneid.10850	0.0617708	low.cor	207955_at	geneid.10850	10850	ENSG00000213927	CCL27	ENSG00000213927	10850	CCL27	Hs.648124	chemokine (C-C motif) ligand 27 [Source:HGNC Symbol;Acc:10626]	9	34661877	34664045	-1	p13.3	TRUE
geneid.10855	0.792002	high.cor	222881_at	geneid.10855	10855	ENSG00000173083	HPSE	ENSG00000173083	10855	HPSE	Hs.44227	heparanase [Source:HGNC Symbol;Acc:5164]	4	84213614	84256306	-1	q21.23	TRUE
geneid.10856	0.734833	high.cor	1559946_s_at	geneid.10856	10856	ENSG00000183207	RUVBL2	ENSG00000183207	10856	RUVBL2	Hs.515846	RuvB-like 2 (E. coli) [Source:HGNC Symbol;Acc:10475]	19	49496705	49519252	1	q13.33	TRUE
geneid.10858	0.40433	low.cor	220331_at	geneid.10858	10858	ENSG00000036530	CYP46A1	ENSG00000036530	10858	CYP46A1	Hs.25121	cytochrome P450, family 46, subfamily A, polypeptide 1 [Source:HGNC Symbol;Acc:2641]	14	100150641	100193638	1	q32.2	TRUE
geneid.10859	0.724916	high.cor	211336_x_at	geneid.10859	10859	ENSG00000104972	LILRB1	ENSG00000104972	10859	LILRB1	Hs.667388	leukocyte immunoglobulin-like receptor, subfamily B (with TM and ITIM domains), member 1 [Source:HGNC Symbol;Acc:6605]	19	55085346	55148979	1	q13.42	TRUE
geneid.10861	-0.0760306	low.cor	220733_at	geneid.10861	10861	ENSG00000145217	SLC26A1	ENSG00000145217	10861	SLC26A1	Hs.658244	solute carrier family 26 (sulfate transporter), member 1 [Source:HGNC Symbol;Acc:10993]	4	972861	987228	-1	p16.3	TRUE
geneid.10863	0.729194	high.cor	208268_at	geneid.10863	10863	ENSG00000042980	ADAM28	ENSG00000042980	10863	ADAM28	Hs.174030	ADAM metallopeptidase domain 28 [Source:HGNC Symbol;Acc:206]	8	24151553	24216531	1	p21.2	TRUE
geneid.10864	0.0213249	low.cor	231398_at	geneid.10864	10864	ENSG00000137204	SLC22A7	ENSG00000137204	10864	SLC22A7	Hs.485438	solute carrier family 22 (organic anion transporter), member 7 [Source:HGNC Symbol;Acc:10971]	6	43263432	43273276	1	p21.1	TRUE
geneid.10865	0.562484	low.cor	213138_at	geneid.10865	10865	ENSG00000196843	ARID5A	ENSG00000196843	10865	ARID5A	Hs.920	AT rich interactive domain 5A (MRF1-like) [Source:HGNC Symbol;Acc:17361]	2	97202480	97218375	1	q11.2	TRUE
geneid.10867	0.619782	low.cor	220968_s_at	geneid.10867	10867	ENSG00000011105	TSPAN9	ENSG00000011105	10867	TSPAN9	Hs.504517	tetraspanin 9 [Source:HGNC Symbol;Acc:21640]	12	3186521	3395730	1	p13.33	TRUE
geneid.10868	0.724203	high.cor	203965_at	geneid.10868	10868	ENSG00000136878	USP20	ENSG00000136878	10868	USP20	Hs.5452	ubiquitin specific peptidase 20 [Source:HGNC Symbol;Acc:12619]	9	132596977	132644107	1	q34.11	TRUE
geneid.10869	0.346837	low.cor	214674_at	geneid.10869	10869	ENSG00000172046	USP19	ENSG00000172046	10869	USP19	Hs.255596	ubiquitin specific peptidase 19 [Source:HGNC Symbol;Acc:12617]	3	49145479	49158371	-1	p21.31	TRUE
geneid.1087	0.701906	high.cor	206199_at	geneid.1087	1087	ENSG00000007306	CEACAM7	ENSG00000007306	1087	CEACAM7	Hs.74466	carcinoembryonic antigen-related cell adhesion molecule 7 [Source:HGNC Symbol;Acc:1819]	19	42177235	42210895	-1	q13.2	TRUE
geneid.10870	0.933303	high.cor	223640_at	geneid.10870	10870	ENSG00000126264	HCST	ENSG00000126264	10870	HCST	NA	hematopoietic cell signal transducer [Source:HGNC Symbol;Acc:16977]	19	36393382	36395279	1	q13.12	TRUE
geneid.10871	0.370236	low.cor	207270_x_at	geneid.10871	10871	ENSG00000167850	CD300C	ENSG00000167850	10871	CD300C	NA	CD300c molecule [Source:HGNC Symbol;Acc:19320]	17	72537247	72542282	-1	q25.1	TRUE
geneid.10873	0.88994	high.cor	204663_at	geneid.10873	10873	ENSG00000151376	ME3	ENSG00000151376	10873	ME3	Hs.199743	malic enzyme 3, NADP(+)-dependent, mitochondrial [Source:HGNC Symbol;Acc:6985]	11	86152150	86383678	-1	q14.2	TRUE
geneid.10874	0.913663	high.cor	206023_at	geneid.10874	10874	ENSG00000109255	NMU	ENSG00000109255	10874	NMU	NA	neuromedin U [Source:HGNC Symbol;Acc:7859]	4	56461396	56502865	-1	q12	TRUE
geneid.10875	0.890848	high.cor	227265_at	geneid.10875	10875	ENSG00000127951	FGL2	ENSG00000127951	10875	FGL2	Hs.520989	fibrinogen-like 2 [Source:HGNC Symbol;Acc:3696]	7	76822688	76829143	-1	q11.23	TRUE
geneid.10876	0.0567606	low.cor	217568_at	geneid.10876	10876	ENSG00000181562	EDDM3A	ENSG00000181562	10876	EDDM3A	Hs.304757	epididymal protein 3A [Source:HGNC Symbol;Acc:16978]	14	21214051	21216539	1	q11.2	TRUE
geneid.10879	0.504267	low.cor	207441_at	geneid.10879	10879	ENSG00000171201	SMR3B	ENSG00000171201	10879	SMR3B	Hs.2207	submaxillary gland androgen regulated protein 3B [Source:HGNC Symbol;Acc:17326]	4	71235810	71255961	1	q13.3	TRUE
geneid.1088	0.0611226	low.cor	206676_at	geneid.1088	1088	ENSG00000124469	CEACAM8	ENSG00000124469	1088	CEACAM8	Hs.41	carcinoembryonic antigen-related cell adhesion molecule 8 [Source:HGNC Symbol;Acc:1820]	19	43084393	43099207	-1	q13.2	TRUE
geneid.10880	0.0193803	low.cor	220498_at	geneid.10880	10880	ENSG00000148156	ACTL7B	ENSG00000148156	10880	ACTL7B	Hs.534390	actin-like 7B [Source:HGNC Symbol;Acc:162]	9	111616871	111619239	-1	q31.3	TRUE
geneid.10881	-0.00311123	low.cor	220501_at	geneid.10881	10881	ENSG00000187003	ACTL7A	ENSG00000187003	10881	ACTL7A	Hs.123530	actin-like 7A [Source:HGNC Symbol;Acc:161]	9	111624603	111626035	1	q31.3	TRUE
geneid.10882	0.248639	low.cor	205575_at	geneid.10882	10882	ENSG00000131094	C1QL1	ENSG00000131094	10882	C1QL1	Hs.134012	complement component 1, q subcomponent-like 1 [Source:HGNC Symbol;Acc:24182]	17	43037061	43045439	-1	q21.31	TRUE
geneid.10884	0.87769	high.cor	218398_at	geneid.10884	10884	ENSG00000112996	MRPS30	ENSG00000112996	10884	MRPS30	Hs.124165	mitochondrial ribosomal protein S30 [Source:HGNC Symbol;Acc:8769]	5	44809027	44820530	1	p12	TRUE
geneid.10885	0.801335	high.cor	218882_s_at	geneid.10885	10885	ENSG00000065183	WDR3	ENSG00000065183	10885	WDR3	Hs.310809	WD repeat domain 3 [Source:HGNC Symbol;Acc:12755]	1	118472343	118503049	1	p12	TRUE
geneid.10886	0.674618	low.cor	224169_at	geneid.10886	10886	ENSG00000056291	NPFFR2	ENSG00000056291	10886	NPFFR2	Hs.99231	neuropeptide FF receptor 2 [Source:HGNC Symbol;Acc:4525]	4	72897521	73013784	1	q13.3	TRUE
geneid.10888	0.346254	low.cor	222953_at	geneid.10888	10888	ENSG00000123901	GPR83	ENSG00000123901	10888	GPR83	Hs.272385	G protein-coupled receptor 83 [Source:HGNC Symbol;Acc:4523]	11	94110477	94134585	-1	q21	TRUE
geneid.1089	0.200285	low.cor	207205_at	geneid.1089	1089	ENSG00000105352	CEACAM4	ENSG00000105352	1089	CEACAM4	Hs.12	carcinoembryonic antigen-related cell adhesion molecule 4 [Source:HGNC Symbol;Acc:1816]	19	42125344	42133442	-1	q13.2	TRUE
geneid.10890	0.58342	low.cor	222980_at	geneid.10890	10890	ENSG00000084733	RAB10	ENSG00000084733	10890	RAB10	Hs.467960	RAB10, member RAS oncogene family [Source:HGNC Symbol;Acc:9759]	2	26256976	26360323	1	p23.3	TRUE
geneid.10891	0.528908	low.cor	219195_at	geneid.10891	10891	ENSG00000109819	PPARGC1A	ENSG00000109819	10891	PPARGC1A	Hs.527078	peroxisome proliferator-activated receptor gamma, coactivator 1 alpha [Source:HGNC Symbol;Acc:9237]	4	23756664	23905712	-1	p15.2	TRUE
geneid.10892	0.586985	low.cor	210017_at	geneid.10892	10892	ENSG00000172175	MALT1	ENSG00000172175	10892	MALT1	Hs.599516	mucosa associated lymphoid tissue lymphoma translocation gene 1 [Source:HGNC Symbol;Acc:6819]	18	56338618	56417371	1	q21.32	TRUE
geneid.10893	0.325707	low.cor	213171_s_at	geneid.10893	10893	ENSG00000125966	MMP24	ENSG00000125966	10893	MMP24	Hs.715494	matrix metallopeptidase 24 (membrane-inserted) [Source:HGNC Symbol;Acc:7172]	20	33814457	33864801	1	q11.22	TRUE
geneid.10894	0.907441	high.cor	219059_s_at	geneid.10894	10894	ENSG00000133800	LYVE1	ENSG00000133800	10894	LYVE1	Hs.146013	lymphatic vessel endothelial hyaluronan receptor 1 [Source:HGNC Symbol;Acc:14687]	11	10578513	10633236	-1	p15.4	TRUE
geneid.10897	0.772751	high.cor	202418_at	geneid.10897	10897	ENSG00000174851	YIF1A	ENSG00000174851	10897	YIF1A	NA	Yip1 interacting factor homolog A (S. cerevisiae) [Source:HGNC Symbol;Acc:16688]	11	66052051	66056641	-1	q13.2	TRUE
geneid.10898	0.552113	low.cor	206688_s_at	geneid.10898	10898	ENSG00000160917	CPSF4	ENSG00000160917	10898	CPSF4	Hs.489287	cleavage and polyadenylation specific factor 4, 30kDa [Source:HGNC Symbol;Acc:2327]	7	99036545	99054994	1	q22.1	TRUE
geneid.10899	0.668784	low.cor	200048_s_at	geneid.10899	10899	ENSG00000143543	JTB	ENSG00000143543	10899	JTB	NA	jumping translocation breakpoint [Source:HGNC Symbol;Acc:6201]	1	153946745	153950164	-1	q21.3	TRUE
geneid.109	0.478157	low.cor	209320_at	geneid.109	109	ENSG00000138031	ADCY3	ENSG00000138031	109	ADCY3	Hs.467898	adenylate cyclase 3 [Source:HGNC Symbol;Acc:234]	2	25042038	25142708	-1	p23.3	TRUE
geneid.10900	-0.0753176	low.cor	206196_s_at	geneid.10900	10900	ENSG00000108309	RUNDC3A	ENSG00000108309	10900	RUNDC3A	Hs.500197	RUN domain containing 3A [Source:HGNC Symbol;Acc:16984]	17	42385781	42396039	1	q21.31	TRUE
geneid.10902	0.908997	high.cor	202227_s_at	geneid.10902	10902	ENSG00000112983	BRD8	ENSG00000112983	10902	BRD8	Hs.519337	bromodomain containing 8 [Source:HGNC Symbol;Acc:19874]	5	137475455	137514675	-1	q31.2	TRUE
geneid.10903	0.876199	high.cor	205076_s_at	geneid.10903	10903	ENSG00000014914	MTMR11	ENSG00000014914	10903	MTMR11	Hs.425144	myotubularin related protein 11 [Source:HGNC Symbol;Acc:24307]	1	149900543	149908791	-1	q21.2	TRUE
geneid.10904	0.870949	high.cor	201032_at	geneid.10904	10904	ENSG00000166619	BLCAP	ENSG00000166619	10904	BLCAP	Hs.472651	bladder cancer associated protein [Source:HGNC Symbol;Acc:1055]	20	36130816	36156333	-1	q11.23	TRUE
geneid.10905	0.316373	low.cor	217920_at	geneid.10905	10905	ENSG00000198162	MAN1A2	ENSG00000198162	10905	MAN1A2	Hs.435938	mannosidase, alpha, class 1A, member 2 [Source:HGNC Symbol;Acc:6822]	1	117910071	118071494	1	p12	TRUE
geneid.10906	0.81028	high.cor	35254_at	geneid.10906	10906	ENSG00000135148	TRAFD1	ENSG00000135148	10906	TRAFD1	Hs.5148	TRAF-type zinc finger domain containing 1 [Source:HGNC Symbol;Acc:24808]	12	112563305	112591407	1	q24.13	TRUE
geneid.10907	0.547381	low.cor	202835_at	geneid.10907	10907	ENSG00000141759	TXNL4A	ENSG00000141759	10907	TXNL4A	NA	thioredoxin-like 4A [Source:HGNC Symbol;Acc:30551]	18	77732867	77793949	-1	q23	TRUE
geneid.10908	0.282638	low.cor	203718_at	geneid.10908	10908	ENSG00000032444	PNPLA6	ENSG00000032444	10908	PNPLA6	Hs.631863	patatin-like phospholipase domain containing 6 [Source:HGNC Symbol;Acc:16268]	19	7598890	7626650	1	p13.2	TRUE
geneid.10910	0.589188	low.cor	223330_s_at	geneid.10910	10910	ENSG00000165416	SUGT1	ENSG00000165416	10910	SUGT1	Hs.281902	SGT1, suppressor of G2 allele of SKP1 (S. cerevisiae) [Source:HGNC Symbol;Acc:16987]	13	53226844	53262433	1	q14.3	TRUE
geneid.10911	0.676606	low.cor	220784_s_at	geneid.10911	10911	ENSG00000049247	UTS2	ENSG00000049247	10911	UTS2	Hs.715862	urotensin 2 [Source:HGNC Symbol;Acc:12636]	1	7903143	7913572	-1	p36.23	TRUE
geneid.10912	0.864726	high.cor	204121_at	geneid.10912	10912	ENSG00000130222	GADD45G	ENSG00000130222	10912	GADD45G	NA	growth arrest and DNA-damage-inducible, gamma [Source:HGNC Symbol;Acc:4097]	9	92219928	92221470	1	q22.2	TRUE
geneid.10913	0.340614	low.cor	220048_at	geneid.10913	10913	ENSG00000135960	EDAR	ENSG00000135960	10913	EDAR	Hs.171971	ectodysplasin A receptor [Source:HGNC Symbol;Acc:2895]	2	109510927	109605828	-1	q12.3	TRUE
geneid.10914	0.736774	high.cor	212718_at	geneid.10914	10914	ENSG00000090060	PAPOLA	ENSG00000090060	10914	PAPOLA	Hs.604266	poly(A) polymerase alpha [Source:HGNC Symbol;Acc:14981]	14	96967770	97033448	1	q32.2	TRUE
geneid.10915	0.807428	high.cor	202396_at	geneid.10915	10915	ENSG00000113649	TCERG1	ENSG00000113649	10915	TCERG1	Hs.443465	transcription elongation regulator 1 [Source:HGNC Symbol;Acc:15630]	5	145826874	145891524	1	q32	TRUE
geneid.10917	0.164701	low.cor	217207_s_at	geneid.10917	10917	ENSG00000168903	BTNL3	ENSG00000168903	10917	BTNL3	Hs.225949	butyrophilin-like 3 [Source:HGNC Symbol;Acc:1143]	5	180415845	180433727	1	q35.3	TRUE
geneid.10919	0.496241	low.cor	202326_at	geneid.10919	10919	ENSG00000204371	EHMT2	ENSG00000204371	10919	EHMT2	Hs.520038	euchromatic histone-lysine N-methyltransferase 2 [Source:HGNC Symbol;Acc:14129]	6	31847536	31865464	-1	p21.33	TRUE
geneid.10920	0.463573	low.cor	214260_at	geneid.10920	10920	ENSG00000198612	COPS8	ENSG00000198612	10920	COPS8	Hs.669956	COP9 signalosome subunit 8 [Source:HGNC Symbol;Acc:24335]	2	237993955	238009109	1	q37.3	TRUE
geneid.10921	0.768084	high.cor	200060_s_at	geneid.10921	10921	ENSG00000205937	RNPS1	ENSG00000205937	10921	RNPS1	Hs.614625	RNA binding protein S1, serine-rich domain [Source:HGNC Symbol;Acc:10080]	16	2303117	2318413	-1	p13.3	TRUE
geneid.10922	0.52476	low.cor	214114_x_at	geneid.10922	10922	ENSG00000164896	FASTK	ENSG00000164896	10922	FASTK	Hs.647094	Fas-activated serine/threonine kinase [Source:HGNC Symbol;Acc:24676]	7	150773711	150777953	-1	q36.1	TRUE
geneid.10923	0.568382	low.cor	221727_at	geneid.10923	10923	ENSG00000113387	SUB1	ENSG00000113387	10923	SUB1	Hs.229641	SUB1 homolog (S. cerevisiae) [Source:HGNC Symbol;Acc:19985]	5	32531739	32604185	1	p13.3	TRUE
geneid.10924	0.913728	high.cor	213624_at	geneid.10924	10924	ENSG00000172594	SMPDL3A	ENSG00000172594	10924	SMPDL3A	NA	sphingomyelin phosphodiesterase, acid-like 3A [Source:HGNC Symbol;Acc:17389]	6	123110315	123130865	1	q22.31	TRUE
geneid.10926	0.901607	high.cor	204244_s_at	geneid.10926	10926	ENSG00000006634	DBF4	ENSG00000006634	10926	DBF4	Hs.485380	DBF4 homolog (S. cerevisiae) [Source:HGNC Symbol;Acc:17364]	7	87505531	87538856	1	q21.12	TRUE
geneid.10927	0.893829	high.cor	222431_at	geneid.10927	10927	ENSG00000106723	SPIN1	ENSG00000106723	10927	SPIN1	Hs.146804	spindlin 1 [Source:HGNC Symbol;Acc:11243]	9	91003334	91093609	1	q22.1	TRUE
geneid.10928	0.758037	high.cor	226957_x_at	geneid.10928	10928	ENSG00000017797	RALBP1	ENSG00000017797	10928	RALBP1	Hs.528993	ralA binding protein 1 [Source:HGNC Symbol;Acc:9841]	18	9475007	9538114	1	p11.22	TRUE
geneid.10930	-0.00693544	low.cor	206160_at	geneid.10930	10930	ENSG00000124701	APOBEC2	ENSG00000124701	10930	APOBEC2	Hs.555915	apolipoprotein B mRNA editing enzyme, catalytic polypeptide-like 2 [Source:HGNC Symbol;Acc:605]	6	41021043	41032250	1	p21.1	TRUE
geneid.10933	0.510824	low.cor	217982_s_at	geneid.10933	10933	ENSG00000185787	MORF4L1	ENSG00000185787	10933	MORF4L1	Hs.374503	mortality factor 4 like 1 [Source:HGNC Symbol;Acc:16989]	15	79102829	79190475	1	q25.1	TRUE
geneid.10935	0.832383	high.cor	201619_at	geneid.10935	10935	ENSG00000165672	PRDX3	ENSG00000165672	10935	PRDX3	NA	peroxiredoxin 3 [Source:HGNC Symbol;Acc:9354]	10	120927215	120938345	-1	q26.11	TRUE
geneid.10936	0.217397	low.cor	220481_at	geneid.10936	10936	ENSG00000119737	GPR75	ENSG00000119737	10936	GPR75	Hs.744806	G protein-coupled receptor 75 [Source:HGNC Symbol;Acc:4526]	2	54080050	54087126	-1	p16.2	TRUE
geneid.10938	0.740537	high.cor	208112_x_at	geneid.10938	10938	ENSG00000110047	EHD1	ENSG00000110047	10938	EHD1	Hs.122280	EH-domain containing 1 [Source:HGNC Symbol;Acc:3242]	11	64619114	64655768	-1	q13.1	TRUE
geneid.10939	0.821688	high.cor	1557820_at	geneid.10939	10939	ENSG00000141385	AFG3L2	ENSG00000141385	10939	AFG3L2	Hs.627262	AFG3 ATPase family member 3-like 2 (S. cerevisiae) [Source:HGNC Symbol;Acc:315]	18	12328943	12377313	-1	p11.21	TRUE
geneid.10940	0.807558	high.cor	213449_at	geneid.10940	10940	ENSG00000104356	POP1	ENSG00000104356	10940	POP1	Hs.252828	processing of precursor 1, ribonuclease P/MRP subunit (S. cerevisiae) [Source:HGNC Symbol;Acc:30129]	8	99129525	99172062	1	q22.2	TRUE
geneid.10942	0.833031	high.cor	220051_at	geneid.10942	10942	ENSG00000007038	PRSS21	ENSG00000007038	10942	PRSS21	NA	protease, serine, 21 (testisin) [Source:HGNC Symbol;Acc:9485]	16	2867164	2876305	1	p13.3	TRUE
geneid.10944	0.548599	low.cor	225811_at	geneid.10944	10944	ENSG00000110696	C11orf58	ENSG00000110696	10944	C11orf58	Hs.645792	chromosome 11 open reading frame 58 [Source:HGNC Symbol;Acc:16990]	11	16634679	16778428	1	p15.1	TRUE
geneid.10945	0.658737	low.cor	1555575_a_at	geneid.10945	10945	ENSG00000105438	KDELR1	ENSG00000105438	10945	KDELR1	Hs.623604	KDEL (Lys-Asp-Glu-Leu) endoplasmic reticulum protein retention receptor 1 [Source:HGNC Symbol;Acc:6304]	19	48885827	48894810	-1	q13.33	TRUE
geneid.10946	0.586401	low.cor	203818_s_at	geneid.10946	10946	ENSG00000183431	SF3A3	ENSG00000183431	10946	SF3A3	Hs.77897	splicing factor 3a, subunit 3, 60kDa [Source:HGNC Symbol;Acc:10767]	1	38422647	38456593	-1	p34.3	TRUE
geneid.10947	0.876653	high.cor	203410_at	geneid.10947	10947	ENSG00000070718	AP3M2	ENSG00000070718	10947	AP3M2	Hs.595344	adaptor-related protein complex 3, mu 2 subunit [Source:HGNC Symbol;Acc:570]	8	42010464	42029191	1	p11.21	TRUE
geneid.10948	0.598652	low.cor	202991_at	geneid.10948	10948	ENSG00000131748	STARD3	ENSG00000131748	10948	STARD3	Hs.728838	StAR-related lipid transfer (START) domain containing 3 [Source:HGNC Symbol;Acc:17579]	17	37793318	37819737	1	q12	TRUE
geneid.10949	0.758556	high.cor	201054_at	geneid.10949	10949	ENSG00000177733	HNRNPA0	ENSG00000177733	10949	HNRNPA0	Hs.96996	heterogeneous nuclear ribonucleoprotein A0 [Source:HGNC Symbol;Acc:5030]	5	137087075	137090039	-1	q31.2	TRUE
geneid.10950	0.94599	high.cor	205548_s_at	geneid.10950	10950	ENSG00000154640	BTG3	ENSG00000154640	10950	BTG3	Hs.473420	BTG family, member 3 [Source:HGNC Symbol;Acc:1132]	21	18965971	18985265	-1	q21.1	TRUE
geneid.10951	0.795178	high.cor	201518_at	geneid.10951	10951	ENSG00000108468	CBX1	ENSG00000108468	10951	CBX1	Hs.77254	chromobox homolog 1 [Source:HGNC Symbol;Acc:1551]	17	46147414	46178883	-1	q21.32	TRUE
geneid.10952	0.782344	high.cor	203133_at	geneid.10952	10952	ENSG00000106803	SEC61B	ENSG00000106803	10952	SEC61B	NA	Sec61 beta subunit [Source:HGNC Symbol;Acc:16993]	9	101984346	101992897	1	q22.33	TRUE
geneid.10953	0.862717	high.cor	201870_at	geneid.10953	10953	ENSG00000025772	TOMM34	ENSG00000025772	10953	TOMM34	Hs.517066	translocase of outer mitochondrial membrane 34 [Source:HGNC Symbol;Acc:15746]	20	43570771	43589127	-1	q13.12	TRUE
geneid.10954	0.92034	high.cor	203857_s_at	geneid.10954	10954	ENSG00000065485	PDIA5	ENSG00000065485	10954	PDIA5	Hs.477352	protein disulfide isomerase family A, member 5 [Source:HGNC Symbol;Acc:24811]	3	122785909	122944074	1	q21.1	TRUE
geneid.10955	0.682072	low.cor	221471_at	geneid.10955	10955	ENSG00000132824	SERINC3	ENSG00000132824	10955	SERINC3	Hs.272168	serine incorporator 3 [Source:HGNC Symbol;Acc:11699]	20	43124862	43150750	-1	q13.12	TRUE
geneid.10956	0.718693	high.cor	215399_s_at	geneid.10956	10956	ENSG00000135506	OS9	ENSG00000135506	10956	OS9	Hs.527861	osteosarcoma amplified 9, endoplasmic reticulum lectin [Source:HGNC Symbol;Acc:16994]	12	58087738	58115340	1	q13.3	TRUE
geneid.10957	0.819614	high.cor	209034_at	geneid.10957	10957	ENSG00000146278	PNRC1	ENSG00000146278	10957	PNRC1	Hs.75969	proline-rich nuclear receptor coactivator 1 [Source:HGNC Symbol;Acc:17278]	6	89790470	89794879	1	q15	TRUE
geneid.10959	0.654654	low.cor	200087_s_at	geneid.10959	10959	ENSG00000086598	TMED2	ENSG00000086598	10959	TMED2	Hs.733403	transmembrane emp24 domain trafficking protein 2 [Source:HGNC Symbol;Acc:16996]	12	124069078	124083116	1	q24.31	TRUE
geneid.10960	0.755898	high.cor	200805_at	geneid.10960	10960	ENSG00000169223	LMAN2	ENSG00000169223	10960	LMAN2	NA	lectin, mannose-binding 2 [Source:HGNC Symbol;Acc:16986]	5	176758563	176778853	-1	q35.3	TRUE
geneid.10961	0.662886	low.cor	201216_at	geneid.10961	10961	ENSG00000089248	ERP29	ENSG00000089248	10961	ERP29	Hs.75841	endoplasmic reticulum protein 29 [Source:HGNC Symbol;Acc:13799]	12	112451120	112461255	1	q24.13	TRUE
geneid.10962	0.648756	low.cor	211071_s_at	geneid.10962	10962	ENSG00000213190	MLLT11	ENSG00000213190	10962	MLLT11	Hs.75823	myeloid/lymphoid or mixed-lineage leukemia (trithorax homolog, Drosophila); translocated to, 11 [Source:HGNC Symbol;Acc:16997]	1	151030234	151040970	1	q21.3	TRUE
geneid.10963	0.916515	high.cor	213330_s_at	geneid.10963	10963	ENSG00000168439	STIP1	ENSG00000168439	10963	STIP1	Hs.337295	stress-induced-phosphoprotein 1 [Source:HGNC Symbol;Acc:11387]	11	63952744	63972015	1	q13.1	TRUE
geneid.10964	0.917553	high.cor	204439_at	geneid.10964	10964	ENSG00000137959	IFI44L	ENSG00000137959	10964	IFI44L	Hs.389724	interferon-induced protein 44-like [Source:HGNC Symbol;Acc:17817]	1	79085607	79108484	1	p31.1	TRUE
geneid.10966	0.882422	high.cor	204547_at	geneid.10966	10966	ENSG00000141542	RAB40B	ENSG00000141542	10966	RAB40B	Hs.50925	RAB40B, member RAS oncogene family [Source:HGNC Symbol;Acc:18284]	17	80612849	80656604	-1	q25.3	TRUE
geneid.10969	0.934924	high.cor	201323_at	geneid.10969	10969	ENSG00000117395	EBNA1BP2	ENSG00000117395	10969	EBNA1BP2	Hs.673773	EBNA1 binding protein 2 [Source:HGNC Symbol;Acc:15531]	1	43629846	43736607	-1	p34.2	TRUE
geneid.10970	0.829984	high.cor	200999_s_at	geneid.10970	10970	ENSG00000136026	CKAP4	ENSG00000136026	10970	CKAP4	Hs.74368	cytoskeleton-associated protein 4 [Source:HGNC Symbol;Acc:16991]	12	106631655	106698057	-1	q23.3	TRUE
geneid.10971	0.82966	high.cor	212426_s_at	geneid.10971	10971	ENSG00000134308	YWHAQ	ENSG00000134308	10971	YWHAQ	Hs.74405	tyrosine 3-monooxygenase/tryptophan 5-monooxygenase activation protein, theta polypeptide [Source:HGNC Symbol;Acc:12854]	2	9724101	9771143	-1	p25.1	TRUE
geneid.10973	0.404071	low.cor	231269_at	geneid.10973	10973	ENSG00000112249	ASCC3	ENSG00000112249	10973	ASCC3	Hs.486031	activating signal cointegrator 1 complex subunit 3 [Source:HGNC Symbol;Acc:18697]	6	100956070	101329248	-1	q16.3	TRUE
geneid.10974	0.920988	high.cor	203571_s_at	geneid.10974	10974	ENSG00000148671	C10orf116	ENSG00000148671	10974	ADIRF	NA	adipogenesis regulatory factor [Source:HGNC Symbol;Acc:24043]	10	88727949	88743691	1	q23.2	TRUE
geneid.10975	0.362523	low.cor	223613_at	geneid.10975	10975	ENSG00000127540	UQCR11	ENSG00000127540	10975	UQCR11	NA	ubiquinol-cytochrome c reductase, complex III subunit XI [Source:HGNC Symbol;Acc:30862]	19	1597171	1605480	-1	p13.3	TRUE
geneid.10978	0.913145	high.cor	204370_at	geneid.10978	10978	ENSG00000172409	CLP1	ENSG00000172409	10978	CLP1	Hs.523687	cleavage and polyadenylation factor I subunit 1 [Source:HGNC Symbol;Acc:16999]	11	57416465	57429340	1	q12.1	TRUE
geneid.10979	0.762315	high.cor	209210_s_at	geneid.10979	10979	ENSG00000073712	FERMT2	ENSG00000073712	10979	FERMT2	Hs.509343	fermitin family member 2 [Source:HGNC Symbol;Acc:15767]	14	53323986	53419153	-1	q22.1	TRUE
geneid.10980	0.80503	high.cor	213504_at	geneid.10980	10980	ENSG00000168090	COPS6	ENSG00000168090	10980	COPS6	NA	COP9 signalosome subunit 6 [Source:HGNC Symbol;Acc:21749]	7	99686577	99689823	1	q22.1	TRUE
geneid.10981	0.787918	high.cor	204214_s_at	geneid.10981	10981	ENSG00000118508	RAB32	ENSG00000118508	10981	RAB32	NA	RAB32, member RAS oncogene family [Source:HGNC Symbol;Acc:9772]	6	146864829	146876101	1	q24.3	TRUE
geneid.10982	0.694581	low.cor	213489_at	geneid.10982	10982	ENSG00000166974	MAPRE2	ENSG00000166974	10982	MAPRE2	Hs.532824	microtubule-associated protein, RP/EB family, member 2 [Source:HGNC Symbol;Acc:6891]	18	32556892	32723434	1	q12.1	TRUE
geneid.10983	0.885857	high.cor	208656_s_at	geneid.10983	10983	ENSG00000118816	CCNI	ENSG00000118816	10983	CCNI	Hs.518827	cyclin I [Source:HGNC Symbol;Acc:1595]	4	77968311	77997158	-1	q21.1	TRUE
geneid.10985	0.584327	low.cor	212139_at	geneid.10985	10985	ENSG00000089154	GCN1L1	ENSG00000089154	10985	GCN1L1	Hs.298716	GCN1 general control of amino-acid synthesis 1-like 1 (yeast) [Source:HGNC Symbol;Acc:4199]	12	120565007	120632513	-1	q24.23	TRUE
geneid.10987	0.919562	high.cor	201652_at	geneid.10987	10987	ENSG00000121022	COPS5	ENSG00000121022	10987	COPS5	Hs.491912	COP9 signalosome subunit 5 [Source:HGNC Symbol;Acc:2240]	8	67955314	67996018	-1	q13.1	TRUE
geneid.10988	0.406987	low.cor	227993_at	geneid.10988	10988	ENSG00000111142	METAP2	ENSG00000111142	10988	METAP2	Hs.444986	methionyl aminopeptidase 2 [Source:HGNC Symbol;Acc:16672]	12	95867296	95909615	1	q22	TRUE
geneid.10989	0.850013	high.cor	200955_at	geneid.10989	10989	ENSG00000132305	IMMT	ENSG00000132305	10989	IMMT	Hs.148559	inner membrane protein, mitochondrial [Source:HGNC Symbol;Acc:6047]	2	86371055	86422893	-1	p11.2	TRUE
geneid.10990	0.789733	high.cor	206856_at	geneid.10990	10990	ENSG00000105609	LILRB5	ENSG00000105609	10990	LILRB5	Hs.655338	leukocyte immunoglobulin-like receptor, subfamily B (with TM and ITIM domains), member 5 [Source:HGNC Symbol;Acc:6609]	19	54754263	54761164	-1	q13.42	TRUE
geneid.10992	0.80853	high.cor	200619_at	geneid.10992	10992	ENSG00000087365	SF3B2	ENSG00000087365	10992	SF3B2	Hs.406423	splicing factor 3b, subunit 2, 145kDa [Source:HGNC Symbol;Acc:10769]	11	65818200	65836779	1	q13.1	TRUE
geneid.10993	0.855847	high.cor	205695_at	geneid.10993	10993	ENSG00000135094	SDS	ENSG00000135094	10993	SDS	NA	serine dehydratase [Source:HGNC Symbol;Acc:10691]	12	113830250	113864106	-1	q24.13	TRUE
geneid.10994	0.866736	high.cor	210624_s_at	geneid.10994	10994	ENSG00000105135	ILVBL	ENSG00000105135	10994	ILVBL	Hs.78880	ilvB (bacterial acetolactate synthase)-like [Source:HGNC Symbol;Acc:6041]	19	15225795	15236596	-1	p13.12	TRUE
geneid.10998	0.827003	high.cor	219733_s_at	geneid.10998	10998	ENSG00000083807	SLC27A5	ENSG00000083807	10998	SLC27A5	Hs.292177	solute carrier family 27 (fatty acid transporter), member 5 [Source:HGNC Symbol;Acc:10999]	19	58990879	59023780	-1	q13.43	TRUE
geneid.10999	0.661978	low.cor	225779_at	geneid.10999	10999	ENSG00000167114	SLC27A4	ENSG00000167114	10999	SLC27A4	Hs.656699	solute carrier family 27 (fatty acid transporter), member 4 [Source:HGNC Symbol;Acc:10998]	9	131102925	131123502	1	q34.11	TRUE
geneid.11000	0.824345	high.cor	222217_s_at	geneid.11000	11000	ENSG00000143554	SLC27A3	ENSG00000143554	11000	SLC27A3	Hs.438723	solute carrier family 27 (fatty acid transporter), member 3 [Source:HGNC Symbol;Acc:10997]	1	153746830	153752633	1	q21.3	TRUE
geneid.11001	0.943868	high.cor	205768_s_at	geneid.11001	11001	ENSG00000140284	SLC27A2	ENSG00000140284	11001	SLC27A2	Hs.11729	solute carrier family 27 (fatty acid transporter), member 2 [Source:HGNC Symbol;Acc:10996]	15	50474393	50528592	1	q21.2	TRUE
geneid.11004	0.979129	high.cor	209408_at	geneid.11004	11004	ENSG00000142945	KIF2C	ENSG00000142945	11004	KIF2C	Hs.720061	kinesin family member 2C [Source:HGNC Symbol;Acc:6393]	1	45205490	45233439	1	p34.1	TRUE
geneid.11005	0.607412	low.cor	205185_at	geneid.11005	11005	ENSG00000133710	SPINK5	ENSG00000133710	11005	SPINK5	Hs.331555	serine peptidase inhibitor, Kazal type 5 [Source:HGNC Symbol;Acc:15464]	5	147405246	147516852	1	q32	TRUE
geneid.11006	0.878144	high.cor	210152_at	geneid.11006	11006	ENSG00000186818	LILRB4	ENSG00000186818	11006	LILRB4	Hs.67846	leukocyte immunoglobulin-like receptor, subfamily B (with TM and ITIM domains), member 4 [Source:HGNC Symbol;Acc:6608]	19	55155340	55181810	1	q13.42	TRUE
geneid.11007	0.722906	high.cor	204610_s_at	geneid.11007	11007	ENSG00000175602	CCDC85B	ENSG00000175602	11007	CCDC85B	NA	coiled-coil domain containing 85B [Source:HGNC Symbol;Acc:24926]	11	65657875	65659105	1	q13.1	TRUE
geneid.11009	0.215064	low.cor	206569_at	geneid.11009	11009	ENSG00000162892	IL24	ENSG00000162892	11009	IL24	Hs.58831	interleukin 24 [Source:HGNC Symbol;Acc:11346]	1	207070788	207077484	1	q32.1	TRUE
geneid.1101	0.691081	low.cor	206869_at	geneid.1101	1101	ENSG00000136457	CHAD	ENSG00000136457	1101	CHAD	Hs.97220	chondroadherin [Source:HGNC Symbol;Acc:1909]	17	48541857	48546327	-1	q21.33	TRUE
geneid.11010	0.800946	high.cor	226136_at	geneid.11010	11010	ENSG00000139278	GLIPR1	ENSG00000139278	11010	GLIPR1	Hs.205558	GLI pathogenesis-related 1 [Source:HGNC Symbol;Acc:17001]	12	75874460	75897633	1	q21.2	TRUE
geneid.11011	0.47511	low.cor	228627_at	geneid.11011	11011	ENSG00000146872	TLK2	ENSG00000146872	11011	TLK2	Hs.445078	tousled-like kinase 2 [Source:HGNC Symbol;Acc:11842]	17	60536019	60692842	1	q23.2	TRUE
geneid.11012	0.789409	high.cor	205470_s_at	geneid.11012	11012	ENSG00000167757	KLK11	ENSG00000167757	11012	KLK11	Hs.57771	kallikrein-related peptidase 11 [Source:HGNC Symbol;Acc:6359]	19	51525472	51531295	-1	q13.41	TRUE
geneid.11014	0.693998	low.cor	200699_at	geneid.11014	11014	ENSG00000136240	KDELR2	ENSG00000136240	11014	KDELR2	Hs.654552	KDEL (Lys-Asp-Glu-Leu) endoplasmic reticulum protein retention receptor 2 [Source:HGNC Symbol;Acc:6305]	7	6485584	6523873	-1	p22.1	TRUE
geneid.11015	0.82268	high.cor	207264_at	geneid.11015	11015	ENSG00000100196	KDELR3	ENSG00000100196	11015	KDELR3	Hs.745072	KDEL (Lys-Asp-Glu-Leu) endoplasmic reticulum protein retention receptor 3 [Source:HGNC Symbol;Acc:6306]	22	38864067	38879452	1	q13.1	TRUE
geneid.11016	0.634496	low.cor	228829_at	geneid.11016	11016	ENSG00000170653	ATF7	ENSG00000170653	11016	ATF7	Hs.12286	activating transcription factor 7 [Source:HGNC Symbol;Acc:792]	12	53901640	54020199	-1	q13.13	TRUE
geneid.11017	0.68434	low.cor	212440_at	geneid.11017	11017	ENSG00000124380	SNRNP27	ENSG00000124380	11017	SNRNP27	Hs.54649	small nuclear ribonucleoprotein 27kDa (U4/U6.U5) [Source:HGNC Symbol;Acc:30240]	2	70120692	70132707	1	p13.3	TRUE
geneid.11018	0.830179	high.cor	203679_at	geneid.11018	11018	ENSG00000099203	TMED1	ENSG00000099203	11018	TMED1	Hs.515139	transmembrane emp24 protein transport domain containing 1 [Source:HGNC Symbol;Acc:17291]	19	10943114	10946994	-1	p13.2	TRUE
geneid.11019	0.845152	high.cor	214045_at	geneid.11019	11019	ENSG00000121897	LIAS	ENSG00000121897	11019	LIAS	Hs.550502	lipoic acid synthetase [Source:HGNC Symbol;Acc:16429]	4	39460620	39479273	1	p14	TRUE
geneid.1102	0.845865	high.cor	204759_at	geneid.1102	1102	ENSG00000136161	RCBTB2	ENSG00000136161	1102	RCBTB2	Hs.652712	regulator of chromosome condensation (RCC1) and BTB (POZ) domain containing protein 2 [Source:HGNC Symbol;Acc:1914]	13	49063095	49107369	-1	q14.2	TRUE
geneid.11020	0.751037	high.cor	205037_at	geneid.11020	11020	ENSG00000100360	IFT27	ENSG00000100360	11020	IFT27	Hs.415172	intraflagellar transport 27 homolog (Chlamydomonas) [Source:HGNC Symbol;Acc:18626]	22	37154246	37172300	-1	q12.3	TRUE
geneid.11021	0.554641	low.cor	221819_at	geneid.11021	11021	ENSG00000111737	RAB35	ENSG00000111737	11021	RAB35	Hs.524788	RAB35, member RAS oncogene family [Source:HGNC Symbol;Acc:9774]	12	120532899	120555306	-1	q24.23	TRUE
geneid.11022	0.805743	high.cor	223530_at	geneid.11022	11022	ENSG00000182134	TDRKH	ENSG00000182134	11022	TDRKH	Hs.144439	tudor and KH domain containing [Source:HGNC Symbol;Acc:11713]	1	151742583	151763892	-1	q21.3	TRUE
geneid.11024	0.425266	low.cor	210660_at	geneid.11024	11024	ENSG00000104974	LILRA1	ENSG00000104974	11024	LILRA1	Hs.710507	leukocyte immunoglobulin-like receptor, subfamily A (with TM domain), member 1 [Source:HGNC Symbol;Acc:6602]	19	55105047	55113555	1	q13.42	TRUE
geneid.11025	0.536038	low.cor	211133_x_at	geneid.11025	11025	ENSG00000204577	LILRB3	ENSG00000204577	11025	LILRB3	Hs.631592	leukocyte immunoglobulin-like receptor, subfamily B (with TM and ITIM domains), member 3 [Source:HGNC Symbol;Acc:6607]	19	54720147	54746602	-1	q13.42	TRUE
geneid.11026	0.490213	low.cor	206881_s_at	geneid.11026	11026	ENSG00000170866	LILRA3	ENSG00000170866	11026	LILRA3	Hs.113277	leukocyte immunoglobulin-like receptor, subfamily A (without TM domain), member 3 [Source:HGNC Symbol;Acc:6604]	19	54799854	54809952	-1	q13.42	TRUE
geneid.11027	0.695489	low.cor	207857_at	geneid.11027	11027	ENSG00000239998	LILRA2	ENSG00000239998	11027	LILRA2	NA	leukocyte immunoglobulin-like receptor, subfamily A (with TM domain), member 2 [Source:HGNC Symbol;Acc:6603]	19	55084387	55099027	1	q13.42	TRUE
geneid.1103	-0.304965	low.cor	221197_s_at	geneid.1103	1103	ENSG00000070748	CHAT	ENSG00000070748	1103	CHAT	Hs.302002	choline O-acetyltransferase [Source:HGNC Symbol;Acc:1912]	10	50817141	50901925	1	q11.23	TRUE
geneid.11030	0.768343	high.cor	209487_at	geneid.11030	11030	ENSG00000157110	RBPMS	ENSG00000157110	11030	RBPMS	Hs.613171	RNA binding protein with multiple splicing [Source:HGNC Symbol;Acc:19097]	8	30241944	30429778	1	p12	TRUE
geneid.11031	0.872569	high.cor	217764_s_at	geneid.11031	11031	ENSG00000168461	RAB31	ENSG00000168461	11031	RAB31	Hs.744887	RAB31, member RAS oncogene family [Source:HGNC Symbol;Acc:9771]	18	9708162	9862548	1	p11.22	TRUE
geneid.11033	0.694387	low.cor	90265_at	geneid.11033	11033	ENSG00000105963	ADAP1	ENSG00000105963	11033	ADAP1	Hs.602573	ArfGAP with dual PH domains 1 [Source:HGNC Symbol;Acc:16486]	7	937540	995043	-1	p22.3	TRUE
geneid.11034	0.838994	high.cor	201022_s_at	geneid.11034	11034	ENSG00000125868	DSTN	ENSG00000125868	11034	DSTN	Hs.304192	destrin (actin depolymerizing factor) [Source:HGNC Symbol;Acc:15750]	20	17550508	17588887	1	p12.1	TRUE
geneid.11035	0.831216	high.cor	228139_at	geneid.11035	11035	ENSG00000129465	RIPK3	ENSG00000129465	11035	RIPK3	Hs.268551	receptor-interacting serine-threonine kinase 3 [Source:HGNC Symbol;Acc:10021]	14	24805227	24809251	-1	q12	TRUE
geneid.11037	0.848393	high.cor	213413_at	geneid.11037	11037	ENSG00000243244	STON1	ENSG00000243244	11037	STON1	Hs.44385	stonin 1 [Source:HGNC Symbol;Acc:17003]	2	48756522	48826025	1	p16.3	TRUE
geneid.1104	0.845541	high.cor	206499_s_at	geneid.1104	1104	ENSG00000180198	RCC1	ENSG00000180198	1104	RCC1	Hs.469723	regulator of chromosome condensation 1 [Source:HGNC Symbol;Acc:1913]	1	28832455	28865812	1	p35.3	TRUE
geneid.11041	0.851569	high.cor	203188_at	geneid.11041	11041	ENSG00000174684	B3GNT1	ENSG00000174684	11041	B3GNT1	Hs.8526	UDP-GlcNAc:betaGal beta-1,3-N-acetylglucosaminyltransferase 1 [Source:HGNC Symbol;Acc:15685]	11	66112843	66115163	-1	q13.2	TRUE
geneid.11044	0.837438	high.cor	202466_at	geneid.11044	11044	ENSG00000112941	PAPD7	ENSG00000112941	11044	PAPD7	Hs.481542	PAP associated domain containing 7 [Source:HGNC Symbol;Acc:16705]	5	6714718	6757161	1	p15.31	TRUE
geneid.11045	0.521463	low.cor	214624_at	geneid.11045	11045	ENSG00000105668	UPK1A	ENSG00000105668	11045	UPK1A	Hs.159309	uroplakin 1A [Source:HGNC Symbol;Acc:12577]	19	36157715	36169367	1	q13.12	TRUE
geneid.11046	0.789474	high.cor	213083_at	geneid.11046	11046	ENSG00000130958	SLC35D2	ENSG00000130958	11046	SLC35D2	Hs.619530	solute carrier family 35 (UDP-GlcNAc/UDP-glucose transporter), member D2 [Source:HGNC Symbol;Acc:20799]	9	99082988	99145992	-1	q22.32	TRUE
geneid.11047	0.852541	high.cor	201281_at	geneid.11047	11047	ENSG00000130706	ADRM1	ENSG00000130706	11047	ADRM1	NA	adhesion regulating molecule 1 [Source:HGNC Symbol;Acc:15759]	20	60877149	60883918	1	q13.33	TRUE
geneid.1105	0.726212	high.cor	235791_x_at	geneid.1105	1105	ENSG00000153922	CHD1	ENSG00000153922	1105	CHD1	Hs.625092	chromodomain helicase DNA binding protein 1 [Source:HGNC Symbol;Acc:1915]	5	98190908	98262240	-1	q21.1	TRUE
geneid.11051	0.717851	high.cor	224830_at	geneid.11051	11051	ENSG00000167005	NUDT21	ENSG00000167005	11051	NUDT21	Hs.528834	nudix (nucleoside diphosphate linked moiety X)-type motif 21 [Source:HGNC Symbol;Acc:13870]	16	56463045	56486111	-1	q12.2	TRUE
geneid.11052	0.229453	low.cor	226934_at	geneid.11052	11052	ENSG00000111605	CPSF6	ENSG00000111605	11052	CPSF6	Hs.369606	cleavage and polyadenylation specific factor 6, 68kDa [Source:HGNC Symbol;Acc:13871]	12	69633317	69668138	1	q15	TRUE
geneid.11054	0.507389	low.cor	202841_x_at	geneid.11054	11054	ENSG00000060491	OGFR	ENSG00000060491	11054	OGFR	NA	opioid growth factor receptor [Source:HGNC Symbol;Acc:15768]	20	61436187	61445352	1	q13.33	TRUE
geneid.11055	0.0623744	low.cor	207021_at	geneid.11055	11055	ENSG00000042813	ZPBP	ENSG00000042813	11055	ZPBP	Hs.388841	zona pellucida binding protein [Source:HGNC Symbol;Acc:15662]	7	49890017	50160925	-1	p12.2	TRUE
geneid.11056	0.677534	low.cor	210320_s_at	geneid.11056	11056	ENSG00000141141	DDX52	ENSG00000141141	11056	DDX52	Hs.408452	DEAD (Asp-Glu-Ala-Asp) box polypeptide 52 [Source:HGNC Symbol;Acc:20038]	17	35969787	36003493	-1	q12	TRUE
geneid.11057	0.854226	high.cor	225337_at	geneid.11057	11057	ENSG00000140526	ABHD2	ENSG00000140526	11057	ABHD2	Hs.122337	abhydrolase domain containing 2 [Source:HGNC Symbol;Acc:18717]	15	89630690	89745591	1	q26.1	TRUE
geneid.11059	0.925685	high.cor	212637_s_at	geneid.11059	11059	ENSG00000123124	WWP1	ENSG00000123124	11059	WWP1	Hs.655189	WW domain containing E3 ubiquitin protein ligase 1 [Source:HGNC Symbol;Acc:17004]	8	87354967	87490649	1	q21.3	TRUE
geneid.1106	0.17021	low.cor	1554014_at	geneid.1106	1106	ENSG00000173575	CHD2	ENSG00000173575	1106	CHD2	Hs.220864	chromodomain helicase DNA binding protein 2 [Source:HGNC Symbol;Acc:1917]	15	93425937	93571237	1	q26.1	TRUE
geneid.11060	0.829582	high.cor	204022_at	geneid.11060	11060	ENSG00000198373	WWP2	ENSG00000198373	11060	WWP2	Hs.408458	WW domain containing E3 ubiquitin protein ligase 2 [Source:HGNC Symbol;Acc:16804]	16	69796209	69975644	1	q22.1	TRUE
geneid.11061	-0.109476	low.cor	206309_at	geneid.11061	11061	ENSG00000136110	LECT1	ENSG00000136110	11061	LECT1	Hs.421391	leukocyte cell derived chemotaxin 1 [Source:HGNC Symbol;Acc:17005]	13	53277399	53313947	-1	q14.3	TRUE
geneid.11062	0.474916	low.cor	205762_s_at	geneid.11062	11062	ENSG00000105865	DUS4L	ENSG00000105865	11062	DUS4L	Hs.97627	dihydrouridine synthase 4-like (S. cerevisiae) [Source:HGNC Symbol;Acc:21517]	7	107203929	107218906	1	q22.3	TRUE
geneid.11063	0.407895	low.cor	207678_s_at	geneid.11063	11063	ENSG00000039600	SOX30	ENSG00000039600	11063	SOX30	Hs.744348	SRY (sex determining region Y)-box 30 [Source:HGNC Symbol;Acc:30635]	5	157052687	157098488	-1	q33.3	TRUE
geneid.11064	0.81566	high.cor	205642_at	geneid.11064	11064	ENSG00000119397	CNTRL	ENSG00000119397	11064	CNTRL	Hs.607417	centriolin [Source:HGNC Symbol;Acc:1858]	9	123837141	123939888	1	q33.2	TRUE
geneid.11065	0.96448	high.cor	202954_at	geneid.11065	11065	ENSG00000175063	UBE2C	ENSG00000175063	11065	UBE2C	NA	ubiquitin-conjugating enzyme E2C [Source:HGNC Symbol;Acc:15937]	20	44441215	44445596	1	q13.12	TRUE
geneid.11066	0.530464	low.cor	205300_s_at	geneid.11066	11066	ENSG00000184209	SNRNP35	ENSG00000184209	11066	SNRNP35	Hs.594880	small nuclear ribonucleoprotein 35kDa (U11/U12) [Source:HGNC Symbol;Acc:30852]	12	123942188	123957701	1	q24.31	TRUE
geneid.11067	0.947433	high.cor	209183_s_at	geneid.11067	11067	ENSG00000165507	C10orf10	ENSG00000165507	11067	C10orf10	Hs.93675	chromosome 10 open reading frame 10 [Source:HGNC Symbol;Acc:23355]	10	45466429	45474258	-1	q11.21	TRUE
geneid.11068	0.82441	high.cor	209665_at	geneid.11068	11068	ENSG00000114395	CYB561D2	ENSG00000114395	11068	CYB561D2	NA	cytochrome b561 family, member D2 [Source:HGNC Symbol;Acc:30253]	3	50388126	50395891	1	p21.31	TRUE
geneid.11069	0.855976	high.cor	205651_x_at	geneid.11069	11069	ENSG00000091428	RAPGEF4	ENSG00000091428	11069	RAPGEF4	Hs.604801	Rap guanine nucleotide exchange factor (GEF) 4 [Source:HGNC Symbol;Acc:16626]	2	173600002	173917621	1	q31.1	TRUE
geneid.1107	0.474315	low.cor	208806_at	geneid.1107	1107	ENSG00000170004	CHD3	ENSG00000170004	1107	CHD3	Hs.25601	chromodomain helicase DNA binding protein 3 [Source:HGNC Symbol;Acc:1918]	17	7788124	7816078	1	p13.1	TRUE
geneid.11070	0.534612	low.cor	216267_s_at	geneid.11070	11070	ENSG00000126062	TMEM115	ENSG00000126062	11070	TMEM115	Hs.91566	transmembrane protein 115 [Source:HGNC Symbol;Acc:30055]	3	50392180	50397041	-1	p21.31	TRUE
geneid.11072	0.908867	high.cor	203367_at	geneid.11072	11072	ENSG00000161326	DUSP14	ENSG00000161326	11072	DUSP14	Hs.91448	dual specificity phosphatase 14 [Source:HGNC Symbol;Acc:17007]	17	35849937	35873603	1	q12	TRUE
geneid.11073	0.670404	low.cor	202633_at	geneid.11073	11073	ENSG00000163781	TOPBP1	ENSG00000163781	11073	TOPBP1	Hs.593379	topoisomerase (DNA) II binding protein 1 [Source:HGNC Symbol;Acc:17008]	3	133317019	133380737	-1	q22.1	TRUE
geneid.11074	0.117645	low.cor	210159_s_at	geneid.11074	11074	ENSG00000204616	TRIM31	ENSG00000204616	11074	TRIM31	Hs.493275	tripartite motif containing 31 [Source:HGNC Symbol;Acc:16289]	6	30070674	30080883	-1	p22.1	TRUE
geneid.11075	0.861226	high.cor	203000_at	geneid.11075	11075	ENSG00000104435	STMN2	ENSG00000104435	11075	STMN2	NA	stathmin-like 2 [Source:HGNC Symbol;Acc:10577]	8	80523049	80578410	1	q21.13	TRUE
geneid.11076	0.844309	high.cor	230104_s_at	geneid.11076	11076	ENSG00000171368	TPPP	ENSG00000171368	11076	TPPP	Hs.481466	tubulin polymerization promoting protein [Source:HGNC Symbol;Acc:24164]	5	660883	693510	-1	p15.33	TRUE
geneid.11078	0.365828	low.cor	243690_at	geneid.11078	11078	ENSG00000100106	TRIOBP	ENSG00000100106	11078	TRIOBP	Hs.533030	TRIO and F-actin binding protein [Source:HGNC Symbol;Acc:17009]	22	38093011	38172563	1	q13.1	TRUE
geneid.11079	0.139357	low.cor	213296_at	geneid.11079	11079	ENSG00000157916	RER1	ENSG00000157916	11079	RER1	Hs.525527	RER1 retention in endoplasmic reticulum 1 homolog (S. cerevisiae) [Source:HGNC Symbol;Acc:30309]	1	2323267	2336883	1	p36.32	TRUE
geneid.1108	0.692857	low.cor	201184_s_at	geneid.1108	1108	ENSG00000111642	CHD4	ENSG00000111642	1108	CHD4	Hs.162233	chromodomain helicase DNA binding protein 4 [Source:HGNC Symbol;Acc:1919]	12	6679249	6716642	-1	p13.31	TRUE
geneid.11080	0.828688	high.cor	203810_at	geneid.11080	11080	ENSG00000162616	DNAJB4	ENSG00000162616	11080	DNAJB4	Hs.13852	DnaJ (Hsp40) homolog, subfamily B, member 4 [Source:HGNC Symbol;Acc:14886]	1	78444859	78483648	1	p31.1	TRUE
geneid.11081	0.91496	high.cor	220504_at	geneid.11081	11081	ENSG00000139330	KERA	ENSG00000139330	11081	KERA	Hs.125750	keratocan [Source:HGNC Symbol;Acc:6309]	12	91444268	91451760	-1	q21.33	TRUE
geneid.11082	0.780464	high.cor	208394_x_at	geneid.11082	11082	ENSG00000164283	ESM1	ENSG00000164283	11082	ESM1	Hs.129944	endothelial cell-specific molecule 1 [Source:HGNC Symbol;Acc:3466]	5	54273692	54318499	-1	q11.2	TRUE
geneid.11083	0.32914	low.cor	213213_at	geneid.11083	11083	ENSG00000101191	DIDO1	ENSG00000101191	11083	DIDO1	Hs.517172	death inducer-obliterator 1 [Source:HGNC Symbol;Acc:2680]	20	61509090	61569304	-1	q13.33	TRUE
geneid.11085	0.0215811	low.cor	243520_x_at	geneid.11085	11085	ENSG00000134249	ADAM30	ENSG00000134249	11085	ADAM30	Hs.283011	ADAM metallopeptidase domain 30 [Source:HGNC Symbol;Acc:208]	1	120436156	120439118	-1	p12	TRUE
geneid.11086	0.253634	low.cor	221337_s_at	geneid.11086	11086	ENSG00000168594	ADAM29	ENSG00000168594	11086	ADAM29	Hs.126838	ADAM metallopeptidase domain 29 [Source:HGNC Symbol;Acc:207]	4	175750819	175899331	1	q34.1	TRUE
geneid.1109	-0.0747991	low.cor	210558_at	geneid.1109	1109	ENSG00000198610	AKR1C4	ENSG00000198610	1109	AKR1C4	Hs.567245	aldo-keto reductase family 1, member C4 [Source:HGNC Symbol;Acc:387]	10	5237425	5260912	1	p15.1	TRUE
geneid.11091	0.730814	high.cor	225170_at	geneid.11091	11091	ENSG00000196363	WDR5	ENSG00000196363	11091	WDR5	Hs.397638	WD repeat domain 5 [Source:HGNC Symbol;Acc:12757]	9	137001210	137025093	1	q34.2	TRUE
geneid.11092	0.684924	low.cor	220050_at	geneid.11092	11092	ENSG00000165698	C9orf9	ENSG00000165698	11092	C9orf9	NA	chromosome 9 open reading frame 9 [Source:HGNC Symbol;Acc:1367]	9	135753414	135765588	1	q34.13	TRUE
geneid.11093	0.751945	high.cor	223844_at	geneid.11093	11093	ENSG00000160323	ADAMTS13	ENSG00000160323	11093	ADAMTS13	Hs.131433	ADAM metallopeptidase with thrombospondin type 1 motif, 13 [Source:HGNC Symbol;Acc:1366]	9	136279478	136324508	1	q34.2	TRUE
geneid.11094	0.587957	low.cor	219223_at	geneid.11094	11094	ENSG00000160325	C9orf7	ENSG00000160325	11094	CACFD1	NA	calcium channel flower domain containing 1 [Source:HGNC Symbol;Acc:1365]	9	136325089	136335970	1	q34.2	TRUE
geneid.11095	0.821299	high.cor	235649_at	geneid.11095	11095	ENSG00000134917	ADAMTS8	ENSG00000134917	11095	ADAMTS8	Hs.271605	ADAM metallopeptidase with thrombospondin type 1 motif, 8 [Source:HGNC Symbol;Acc:224]	11	130274820	130298888	-1	q24.3	TRUE
geneid.11096	0.884496	high.cor	229357_at	geneid.11096	11096	ENSG00000154736	ADAMTS5	ENSG00000154736	11096	ADAMTS5	Hs.58324	ADAM metallopeptidase with thrombospondin type 1 motif, 5 [Source:HGNC Symbol;Acc:221]	21	28290231	28338832	-1	q21.3	TRUE
geneid.11097	0.731722	high.cor	204003_s_at	geneid.11097	11097	ENSG00000136243	NUPL2	ENSG00000136243	11097	NUPL2	Hs.408241	nucleoporin like 2 [Source:HGNC Symbol;Acc:17010]	7	23221446	23240630	1	p15.3	TRUE
geneid.11098	0.869782	high.cor	226279_at	geneid.11098	11098	ENSG00000150687	PRSS23	ENSG00000150687	11098	PRSS23	Hs.25338	protease, serine, 23 [Source:HGNC Symbol;Acc:14370]	11	86502101	86663952	1	q14.2	TRUE
geneid.11099	0.840031	high.cor	226380_at	geneid.11099	11099	ENSG00000070778	PTPN21	ENSG00000070778	11099	PTPN21	Hs.437040	protein tyrosine phosphatase, non-receptor type 21 [Source:HGNC Symbol;Acc:9651]	14	88932122	89021077	-1	q31.3	TRUE
geneid.111	0.314363	low.cor	228182_at	geneid.111	111	ENSG00000173175	ADCY5	ENSG00000173175	111	ADCY5	Hs.593292	adenylate cyclase 5 [Source:HGNC Symbol;Acc:236]	3	123001143	123168605	-1	q21.1	TRUE
geneid.11100	0.682525	low.cor	208713_at	geneid.11100	11100	ENSG00000105323	HNRNPUL1	ENSG00000105323	11100	HNRNPUL1	Hs.155218	heterogeneous nuclear ribonucleoprotein U-like 1 [Source:HGNC Symbol;Acc:17011]	19	41768401	41813503	1	q13.2	TRUE
geneid.11101	0.313651	low.cor	234584_s_at	geneid.11101	11101	ENSG00000107669	ATE1	ENSG00000107669	11101	ATE1	Hs.614278	arginyltransferase 1 [Source:HGNC Symbol;Acc:782]	10	123499939	123688316	-1	q26.13	TRUE
geneid.11102	0.364532	low.cor	227005_at	geneid.11102	11102	ENSG00000163684	RPP14	ENSG00000163684	11102	RPP14	Hs.446320	ribonuclease P/MRP 14kDa subunit [Source:HGNC Symbol;Acc:30327]	3	58291974	58305816	1	p14.3	TRUE
geneid.11103	0.311123	low.cor	203202_at	geneid.11103	11103	ENSG00000111615	KRR1	ENSG00000111615	11103	KRR1	Hs.645517	KRR1, small subunit (SSU) processome component, homolog (yeast) [Source:HGNC Symbol;Acc:5176]	12	75890684	75905416	-1	q21.2	TRUE
geneid.11104	0.751037	high.cor	205526_s_at	geneid.11104	11104	ENSG00000186625	KATNA1	ENSG00000186625	11104	KATNA1	Hs.450175	katanin p60 (ATPase containing) subunit A 1 [Source:HGNC Symbol;Acc:6216]	6	149916009	149970108	-1	q25.1	TRUE
geneid.11105	-0.102995	low.cor	224228_s_at	geneid.11105	11105	ENSG00000126856	PRDM7	ENSG00000126856	11105	PRDM7	Hs.406695	PR domain containing 7 [Source:HGNC Symbol;Acc:9351]	16	90122974	90158480	-1	q24.3	TRUE
geneid.11107	0.533057	low.cor	220792_at	geneid.11107	11107	ENSG00000138738	PRDM5	ENSG00000138738	11107	PRDM5	Hs.630705	PR domain containing 5 [Source:HGNC Symbol;Acc:9349]	4	121606074	121844025	-1	q27	TRUE
geneid.11108	0.635987	low.cor	218329_at	geneid.11108	11108	ENSG00000110851	PRDM4	ENSG00000110851	11108	PRDM4	Hs.506655	PR domain containing 4 [Source:HGNC Symbol;Acc:9348]	12	108126643	108155049	-1	q23.3	TRUE
geneid.1111	0.929155	high.cor	238075_at	geneid.1111	1111	ENSG00000149554	CHEK1	ENSG00000149554	1111	CHEK1	Hs.24529	checkpoint kinase 1 [Source:HGNC Symbol;Acc:1925]	11	125495036	125546150	1	q24.2	TRUE
geneid.11112	0.917877	high.cor	224812_at	geneid.11112	11112	ENSG00000106049	HIBADH	ENSG00000106049	11112	HIBADH	Hs.599452	3-hydroxyisobutyrate dehydrogenase [Source:HGNC Symbol;Acc:4907]	7	27565061	27702614	-1	p15.2	TRUE
geneid.11113	0.693609	low.cor	212801_at	geneid.11113	11113	ENSG00000122966	CIT	ENSG00000122966	11113	CIT	Hs.119594	citron (rho-interacting, serine/threonine kinase 21) [Source:HGNC Symbol;Acc:1985]	12	120123595	120315095	-1	q24.23	TRUE
geneid.11116	0.766528	high.cor	1568678_s_at	geneid.11116	11116	ENSG00000213066	FGFR1OP	ENSG00000213066	11116	FGFR1OP	Hs.607370	FGFR1 oncogene partner [Source:HGNC Symbol;Acc:17012]	6	167412670	167455906	1	q27	TRUE
geneid.11117	0.817215	high.cor	204163_at	geneid.11117	11117	ENSG00000138080	EMILIN1	ENSG00000138080	11117	EMILIN1	Hs.63348	elastin microfibril interfacer 1 [Source:HGNC Symbol;Acc:19880]	2	27301435	27309271	1	p23.3	TRUE
geneid.11118	0.942183	high.cor	212613_at	geneid.11118	11118	ENSG00000186470	BTN3A2	ENSG00000186470	11118	BTN3A2	Hs.718089	butyrophilin, subfamily 3, member A2 [Source:HGNC Symbol;Acc:1139]	6	26365387	26378546	1	p22.2	TRUE
geneid.11119	0.910099	high.cor	209770_at	geneid.11119	11119	ENSG00000026950	BTN3A1	ENSG00000026950	11119	BTN3A1	Hs.628564	butyrophilin, subfamily 3, member A1 [Source:HGNC Symbol;Acc:1138]	6	26402465	26415444	1	p22.2	TRUE
geneid.1112	0.636311	low.cor	222494_at	geneid.1112	1112	ENSG00000053254	FOXN3	ENSG00000053254	1112	FOXN3	Hs.601559	forkhead box N3 [Source:HGNC Symbol;Acc:1928]	14	89591215	90085493	-1	q32.11	TRUE
geneid.11120	0.88832	high.cor	203944_x_at	geneid.11120	11120	ENSG00000112763	BTN2A1	ENSG00000112763	11120	BTN2A1	Hs.159028	butyrophilin, subfamily 2, member A1 [Source:HGNC Symbol;Acc:1136]	6	26458150	26476849	1	p22.2	TRUE
geneid.11122	0.869697	high.cor	205948_at	geneid.11122	11122	ENSG00000196090	PTPRT	ENSG00000196090	11122	PTPRT	Hs.526879	protein tyrosine phosphatase, receptor type, T [Source:HGNC Symbol;Acc:9682]	20	40701392	41818610	-1	q13.11	TRUE
geneid.11123	0.774631	high.cor	229064_s_at	geneid.11123	11123	ENSG00000117602	RCAN3	ENSG00000117602	11123	RCAN3	Hs.594262	RCAN family member 3 [Source:HGNC Symbol;Acc:3042]	1	24829387	24867530	1	p36.11	TRUE
geneid.11124	0.772492	high.cor	224217_s_at	geneid.11124	11124	ENSG00000185104	FAF1	ENSG00000185104	11124	FAF1	Hs.530402	Fas (TNFRSF6) associated factor 1 [Source:HGNC Symbol;Acc:3578]	1	50905150	51425935	-1	p32.3	TRUE
geneid.11127	0.763093	high.cor	228680_at	geneid.11127	11127	ENSG00000131437	KIF3A	ENSG00000131437	11127	KIF3A	Hs.43670	kinesin family member 3A [Source:HGNC Symbol;Acc:6319]	5	132028320	132073330	-1	q31.1	TRUE
geneid.11128	0.509463	low.cor	227872_at	geneid.11128	11128	ENSG00000148606	POLR3A	ENSG00000148606	11128	POLR3A	Hs.436896	polymerase (RNA) III (DNA directed) polypeptide A, 155kDa [Source:HGNC Symbol;Acc:30074]	10	79734907	79789303	-1	q22.3	TRUE
geneid.11129	0.542715	low.cor	204978_at	geneid.11129	11129	ENSG00000104859	CLASRP	ENSG00000104859	11129	CLASRP	Hs.466917	CLK4-associating serine/arginine rich protein [Source:HGNC Symbol;Acc:17731]	19	45542298	45574214	1	q13.32	TRUE
geneid.1113	0.186868	low.cor	204697_s_at	geneid.1113	1113	ENSG00000100604	CHGA	ENSG00000100604	1113	CHGA	Hs.150793	chromogranin A (parathyroid secretory protein 1) [Source:HGNC Symbol;Acc:1929]	14	93389425	93401638	1	q32.12	TRUE
geneid.11130	0.979258	high.cor	204026_s_at	geneid.11130	11130	ENSG00000122952	ZWINT	ENSG00000122952	11130	ZWINT	Hs.591363	ZW10 interacting kinetochore protein [Source:HGNC Symbol;Acc:13195]	10	58116989	58121036	-1	q21.1	TRUE
geneid.11131	0.252722	low.cor	207962_at	geneid.11131	11131	ENSG00000137225	CAPN11	ENSG00000137225	11131	CAPN11	Hs.225953	calpain 11 [Source:HGNC Symbol;Acc:1478]	6	44126548	44152139	1	p21.1	TRUE
geneid.11132	0.291742	low.cor	219333_s_at	geneid.11132	11132	ENSG00000142330	CAPN10	ENSG00000142330	11132	CAPN10	Hs.728234	calpain 10 [Source:HGNC Symbol;Acc:1477]	2	241526133	241557122	1	q37.3	TRUE
geneid.11133	0.750778	high.cor	220160_s_at	geneid.11133	11133	ENSG00000118162	KPTN	ENSG00000118162	11133	KPTN	Hs.25441	kaptin (actin binding protein) [Source:HGNC Symbol;Acc:6404]	19	47978401	47987525	-1	q13.32	TRUE
geneid.11135	0.537659	low.cor	204693_at	geneid.11135	11135	ENSG00000128283	CDC42EP1	ENSG00000128283	11135	CDC42EP1	Hs.225356	CDC42 effector protein (Rho GTPase binding) 1 [Source:HGNC Symbol;Acc:17014]	22	37956454	37965412	1	q13.1	TRUE
geneid.11136	0.584392	low.cor	220135_s_at	geneid.11136	11136	ENSG00000021488	SLC7A9	ENSG00000021488	11136	SLC7A9	Hs.743345	solute carrier family 7 (glycoprotein-associated amino acid transporter light chain, bo,+ system), member 9 [Source:HGNC Symbol;Acc:11067]	19	33321415	33360672	-1	q13.11	TRUE
geneid.11137	0.752528	high.cor	201608_s_at	geneid.11137	11137	ENSG00000136045	PWP1	ENSG00000136045	11137	PWP1	Hs.506652	PWP1 homolog (S. cerevisiae) [Source:HGNC Symbol;Acc:17015]	12	108079509	108106944	1	q23.3	TRUE
geneid.11138	0.868162	high.cor	204526_s_at	geneid.11138	11138	ENSG00000204634	TBC1D8	ENSG00000204634	11138	TBC1D8	Hs.442657	TBC1 domain family, member 8 (with GRAM domain) [Source:HGNC Symbol;Acc:17791]	2	101624079	101869328	-1	q11.2	TRUE
geneid.1114	0.364791	low.cor	204260_at	geneid.1114	1114	ENSG00000089199	CHGB	ENSG00000089199	1114	CHGB	Hs.516874	chromogranin B (secretogranin 1) [Source:HGNC Symbol;Acc:1930]	20	5892076	5906007	1	p12.3	TRUE
geneid.11140	0.72349	high.cor	209953_s_at	geneid.11140	11140	ENSG00000105401	CDC37	ENSG00000105401	11140	CDC37	Hs.160958	cell division cycle 37 [Source:HGNC Symbol;Acc:1735]	19	10501810	10530797	-1	p13.2	TRUE
geneid.11142	0.785325	high.cor	202732_at	geneid.11142	11142	ENSG00000168734	PKIG	ENSG00000168734	11142	PKIG	Hs.714935	protein kinase (cAMP-dependent, catalytic) inhibitor gamma [Source:HGNC Symbol;Acc:9019]	20	43160426	43252888	1	q13.12	TRUE
geneid.11143	0.780075	high.cor	200049_at	geneid.11143	11143	ENSG00000136504	KAT7	ENSG00000136504	11143	KAT7	Hs.21907	K(lysine) acetyltransferase 7 [Source:HGNC Symbol;Acc:17016]	17	47865917	47906458	1	q21.33	TRUE
geneid.11144	0.609865	low.cor	208382_s_at	geneid.11144	11144	ENSG00000100206	DMC1	ENSG00000100206	11144	DMC1	Hs.339396	DNA meiotic recombinase 1 [Source:HGNC Symbol;Acc:2927]	22	38914954	38966291	-1	q13.1	TRUE
geneid.11145	0.934016	high.cor	209581_at	geneid.11145	11145	ENSG00000176485	PLA2G16	ENSG00000176485	11145	PLA2G16	Hs.502775	phospholipase A2, group XVI [Source:HGNC Symbol;Acc:17825]	11	63340667	63384355	-1	q12.3	TRUE
geneid.11146	0.680257	low.cor	207153_s_at	geneid.11146	11146	ENSG00000174842	GLMN	ENSG00000174842	11146	GLMN	Hs.49105	glomulin, FKBP associated protein [Source:HGNC Symbol;Acc:14373]	1	92711959	92764544	-1	p22.1	TRUE
geneid.11147	0.726471	high.cor	220387_s_at	geneid.11147	11147	ENSG00000197568	HHLA3	ENSG00000197568	11147	HHLA3	Hs.142245	HERV-H LTR-associating 3 [Source:HGNC Symbol;Acc:4906]	1	70820488	70851022	1	p31.1	TRUE
geneid.11148	0.0241136	low.cor	220812_s_at	geneid.11148	11148	ENSG00000114455	HHLA2	ENSG00000114455	11148	HHLA2	Hs.252351	HERV-H LTR-associating 2 [Source:HGNC Symbol;Acc:4905]	3	108015376	108097132	1	q13.13	TRUE
geneid.11149	0.736324	high.cor	228783_at	geneid.11149	11149	ENSG00000112276	BVES	ENSG00000112276	11149	BVES	Hs.221660	blood vessel epicardial substance [Source:HGNC Symbol;Acc:1152]	6	105544697	105585049	-1	q21	TRUE
geneid.11151	0.937516	high.cor	209083_at	geneid.11151	11151	ENSG00000102879	CORO1A	ENSG00000102879	11151	CORO1A	NA	coronin, actin binding protein, 1A [Source:HGNC Symbol;Acc:2252]	16	30194148	30200397	1	p11.2	TRUE
geneid.11153	0.743907	high.cor	219910_at	geneid.11153	11153	ENSG00000198855	FICD	ENSG00000198855	11153	FICD	Hs.618470	FIC domain containing [Source:HGNC Symbol;Acc:18416]	12	108908962	108919614	1	q23.3	TRUE
geneid.11154	0.667812	low.cor	235647_at	geneid.11154	11154	ENSG00000100478	AP4S1	ENSG00000100478	11154	AP4S1	Hs.679466	adaptor-related protein complex 4, sigma 1 subunit [Source:HGNC Symbol;Acc:575]	14	31494312	31562818	1	q12	TRUE
geneid.11155	-0.192183	low.cor	213717_at	geneid.11155	11155	ENSG00000122367	LDB3	ENSG00000122367	11155	LDB3	Hs.657271	LIM domain binding 3 [Source:HGNC Symbol;Acc:15710]	10	88428206	88495825	1	q23.2	TRUE
geneid.11156	0.84055	high.cor	209695_at	geneid.11156	11156	ENSG00000184489	PTP4A3	ENSG00000184489	11156	PTP4A3	NA	protein tyrosine phosphatase type IVA, member 3 [Source:HGNC Symbol;Acc:9636]	8	142402093	142441620	1	q24.3	TRUE
geneid.11157	0.832707	high.cor	205036_at	geneid.11157	11157	ENSG00000164167	LSM6	ENSG00000164167	11157	LSM6	Hs.190520	LSM6 homolog, U6 small nuclear RNA associated (S. cerevisiae) [Source:HGNC Symbol;Acc:17017]	4	147096837	147121152	1	q31.22	TRUE
geneid.1116	0.907311	high.cor	209395_at	geneid.1116	1116	ENSG00000133048	CHI3L1	ENSG00000133048	1116	CHI3L1	Hs.382202	chitinase 3-like 1 (cartilage glycoprotein-39) [Source:HGNC Symbol;Acc:1932]	1	203148059	203155877	-1	q32.1	TRUE
geneid.11160	0.762056	high.cor	238615_at	geneid.11160	11160	ENSG00000147475	ERLIN2	ENSG00000147475	11160	ERLIN2	Hs.603403	ER lipid raft associated 2 [Source:HGNC Symbol;Acc:1356]	8	37594117	37616619	1	p11.23	TRUE
geneid.11161	0.833873	high.cor	202562_s_at	geneid.11161	11161	ENSG00000133935	C14orf1	ENSG00000133935	11161	C14orf1	Hs.15106	chromosome 14 open reading frame 1 [Source:HGNC Symbol;Acc:1187]	14	76116134	76127532	-1	q24.3	TRUE
geneid.11162	0.803798	high.cor	230329_s_at	geneid.11162	11162	ENSG00000170917	NUDT6	ENSG00000170917	11162	NUDT6	NA	nudix (nucleoside diphosphate linked moiety X)-type motif 6 [Source:HGNC Symbol;Acc:8053]	4	123813730	123844123	-1	q28.1	TRUE
geneid.11163	0.71286	high.cor	212183_at	geneid.11163	11163	ENSG00000173598	NUDT4	ENSG00000173598	11163	NUDT4	Hs.506325	nudix (nucleoside diphosphate linked moiety X)-type motif 4 [Source:HGNC Symbol;Acc:8051]	12	93771659	93797024	1	q22	TRUE
geneid.11164	0.946267	high.cor	223100_s_at	geneid.11164	11164	ENSG00000165609	NUDT5	ENSG00000165609	11164	NUDT5	Hs.674337	nudix (nucleoside diphosphate linked moiety X)-type motif 5 [Source:HGNC Symbol;Acc:8052]	10	12207324	12238143	-1	p13	TRUE
geneid.11166	0.112328	low.cor	208468_at	geneid.11166	11166	ENSG00000125285	SOX21	ENSG00000125285	11166	SOX21	Hs.187577	SRY (sex determining region Y)-box 21 [Source:HGNC Symbol;Acc:11197]	13	95361886	95364389	-1	q32.1	TRUE
geneid.11167	0.815336	high.cor	208782_at	geneid.11167	11167	ENSG00000163430	FSTL1	ENSG00000163430	11167	FSTL1	Hs.42419	follistatin-like 1 [Source:HGNC Symbol;Acc:3972]	3	120111140	120170100	-1	q13.33	TRUE
geneid.11168	0.894413	high.cor	209337_at	geneid.11168	11168	ENSG00000164985	PSIP1	ENSG00000164985	11168	PSIP1	Hs.575668	PC4 and SFRS1 interacting protein 1 [Source:HGNC Symbol;Acc:9527]	9	15464064	15511017	-1	p22.3	TRUE
geneid.11169	0.688877	low.cor	204727_at	geneid.11169	11169	ENSG00000198554	WDHD1	ENSG00000198554	11169	WDHD1	Hs.385998	WD repeat and HMG-box DNA binding protein 1 [Source:HGNC Symbol;Acc:23170]	14	55405668	55493823	-1	q22.2	TRUE
geneid.1117	0.904978	high.cor	213060_s_at	geneid.1117	1117	ENSG00000064886	CHI3L2	ENSG00000064886	1117	CHI3L2	Hs.514840	chitinase 3-like 2 [Source:HGNC Symbol;Acc:1933]	1	111743393	111786062	1	p13.3	TRUE
geneid.11170	0.561317	low.cor	207547_s_at	geneid.11170	11170	ENSG00000168309	FAM107A	ENSG00000168309	11170	FAM107A	Hs.506357	family with sequence similarity 107, member A [Source:HGNC Symbol;Acc:30827]	3	58549844	58613337	-1	p14.2	TRUE
geneid.11171	0.736064	high.cor	200870_at	geneid.11171	11171	ENSG00000023734	STRAP	ENSG00000023734	11171	STRAP	Hs.743971	serine/threonine kinase receptor associated protein [Source:HGNC Symbol;Acc:30796]	12	16035325	16056412	1	p12.3	TRUE
geneid.11172	-0.000845644	low.cor	221403_s_at	geneid.11172	11172	ENSG00000120210	INSL6	ENSG00000120210	11172	INSL6	NA	insulin-like 6 [Source:HGNC Symbol;Acc:6089]	9	5131979	5185668	-1	p24.1	TRUE
geneid.11173	0.243324	low.cor	228911_at	geneid.11173	11173	ENSG00000136378	ADAMTS7	ENSG00000136378	11173	ADAMTS7	Hs.16441	ADAM metallopeptidase with thrombospondin type 1 motif, 7 [Source:HGNC Symbol;Acc:223]	15	79051545	79103773	-1	q25.1	TRUE
geneid.11174	0.754213	high.cor	237411_at	geneid.11174	11174	ENSG00000049192	ADAMTS6	ENSG00000049192	11174	ADAMTS6	Hs.482291	ADAM metallopeptidase with thrombospondin type 1 motif, 6 [Source:HGNC Symbol;Acc:222]	5	64444563	64777747	-1	q12.3	TRUE
geneid.11176	-0.311946	low.cor	201355_s_at	geneid.11176	11176	ENSG00000076108	BAZ2A	ENSG00000076108	11176	BAZ2A	Hs.314263	bromodomain adjacent to zinc finger domain, 2A [Source:HGNC Symbol;Acc:962]	12	56989380	57030600	-1	q13.3	TRUE
geneid.11177	0.807587	high.cor	217986_s_at	geneid.11177	11177	ENSG00000198604	BAZ1A	ENSG00000198604	11177	BAZ1A	Hs.509140	bromodomain adjacent to zinc finger domain, 1A [Source:HGNC Symbol;Acc:960]	14	35221937	35344853	-1	q13.2	TRUE
geneid.11178	0.246277	low.cor	219042_at	geneid.11178	11178	ENSG00000061337	LZTS1	ENSG00000061337	11178	LZTS1	Hs.521432	leucine zipper, putative tumor suppressor 1 [Source:HGNC Symbol;Acc:13861]	8	20103676	20161474	-1	p21.3	TRUE
geneid.11179	0.818901	high.cor	218645_at	geneid.11179	11179	ENSG00000198839	ZNF277	ENSG00000198839	11179	ZNF277	Hs.655904	zinc finger protein 277 [Source:HGNC Symbol;Acc:13070]	7	111846643	111983151	1	q31.1	TRUE
geneid.1118	0.929738	high.cor	208168_s_at	geneid.1118	1118	ENSG00000133063	CHIT1	ENSG00000133063	1118	CHIT1	Hs.201688	chitinase 1 (chitotriosidase) [Source:HGNC Symbol;Acc:1936]	1	203181955	203242769	-1	q32.1	TRUE
geneid.11180	0.745139	high.cor	217734_s_at	geneid.11180	11180	ENSG00000178252	WDR6	ENSG00000178252	11180	WDR6	Hs.654815	WD repeat domain 6 [Source:HGNC Symbol;Acc:12758]	3	49044495	49053386	1	p21.31	TRUE
geneid.11182	0.799261	high.cor	220091_at	geneid.11182	11182	ENSG00000160326	SLC2A6	ENSG00000160326	11182	SLC2A6	Hs.244378	solute carrier family 2 (facilitated glucose transporter), member 6 [Source:HGNC Symbol;Acc:11011]	9	136336217	136344259	-1	q34.2	TRUE
geneid.11183	0.768084	high.cor	203552_at	geneid.11183	11183	ENSG00000012983	MAP4K5	ENSG00000012983	11183	MAP4K5	Hs.130491	mitogen-activated protein kinase kinase kinase kinase 5 [Source:HGNC Symbol;Acc:6867]	14	50885219	51027844	-1	q22.1	TRUE
geneid.11184	0.755639	high.cor	214339_s_at	geneid.11184	11184	ENSG00000104814	MAP4K1	ENSG00000104814	11184	MAP4K1	Hs.95424	mitogen-activated protein kinase kinase kinase kinase 1 [Source:HGNC Symbol;Acc:6863]	19	39078281	39109522	-1	q13.2	TRUE
geneid.11185	0.910228	high.cor	224061_at	geneid.11185	11185	ENSG00000241644	INMT	ENSG00000241644	11185	INMT	Hs.619219	indolethylamine N-methyltransferase [Source:HGNC Symbol;Acc:6069]	7	30737601	30797218	1	p14.3	TRUE
geneid.11186	0.845541	high.cor	204346_s_at	geneid.11186	11186	ENSG00000068028	RASSF1	ENSG00000068028	11186	RASSF1	Hs.476270	Ras association (RalGDS/AF-6) domain family member 1 [Source:HGNC Symbol;Acc:9882]	3	50367219	50378411	-1	p21.31	TRUE
geneid.11187	0.855263	high.cor	209873_s_at	geneid.11187	11187	ENSG00000184363	PKP3	ENSG00000184363	11187	PKP3	Hs.534395	plakophilin 3 [Source:HGNC Symbol;Acc:9025]	11	392614	404908	1	p15.5	TRUE
geneid.11188	0.123088	low.cor	227392_at	geneid.11188	11188	ENSG00000010322	NISCH	ENSG00000010322	11188	NISCH	Hs.435290	nischarin [Source:HGNC Symbol;Acc:18006]	3	52489134	52527087	1	p21.1	TRUE
geneid.11189	-0.0672803	low.cor	215045_at	geneid.11189	11189	ENSG00000159409	CELF3	ENSG00000159409	11189	CELF3	Hs.26047	CUGBP, Elav-like family member 3 [Source:HGNC Symbol;Acc:11967]	1	151674880	151689290	-1	q21.3	TRUE
geneid.1119	0.822077	high.cor	204266_s_at	geneid.1119	1119	ENSG00000110721	CHKA	ENSG00000110721	1119	CHKA	NA	choline kinase alpha [Source:HGNC Symbol;Acc:1937]	11	67820326	67888911	-1	q13.2	TRUE
geneid.11190	0.516788	low.cor	209495_at	geneid.11190	11190	ENSG00000126001	CEP250	ENSG00000126001	11190	CEP250	Hs.443976	centrosomal protein 250kDa [Source:HGNC Symbol;Acc:1859]	20	34042985	34099804	1	q11.22	TRUE
geneid.11193	0.615439	low.cor	203599_s_at	geneid.11193	11193	ENSG00000120688	WBP4	ENSG00000120688	11193	WBP4	Hs.411300	WW domain binding protein 4 [Source:HGNC Symbol;Acc:12739]	13	41635410	41658137	1	q14.11	TRUE
geneid.11194	0.260954	low.cor	229539_at	geneid.11194	11194	ENSG00000197150	ABCB8	ENSG00000197150	11194	ABCB8	Hs.647118	ATP-binding cassette, sub-family B (MDR/TAP), member 8 [Source:HGNC Symbol;Acc:49]	7	150725510	150744869	1	q36.1	TRUE
geneid.11196	0.33679	low.cor	1558919_a_at	geneid.11196	11196	ENSG00000107651	SEC23IP	ENSG00000107651	11196	SEC23IP	Hs.435004	SEC23 interacting protein [Source:HGNC Symbol;Acc:17018]	10	121652223	121702014	1	q26.11	TRUE
geneid.11197	0.761862	high.cor	204712_at	geneid.11197	11197	ENSG00000156076	WIF1	ENSG00000156076	11197	WIF1	Hs.284122	WNT inhibitory factor 1 [Source:HGNC Symbol;Acc:18081]	12	65444406	65515346	-1	q14.3	TRUE
geneid.11198	0.848976	high.cor	217815_at	geneid.11198	11198	ENSG00000092201	SUPT16H	ENSG00000092201	11198	SUPT16H	Hs.213724	suppressor of Ty 16 homolog (S. cerevisiae) [Source:HGNC Symbol;Acc:11465]	14	21819631	21852425	-1	q11.2	TRUE
geneid.11199	-0.0290121	low.cor	210143_at	geneid.11199	11199	ENSG00000109511	ANXA10	ENSG00000109511	11199	ANXA10	Hs.188401	annexin A10 [Source:HGNC Symbol;Acc:534]	4	169013666	169108841	1	q32.3	TRUE
geneid.112	0.81754	high.cor	209195_s_at	geneid.112	112	ENSG00000174233	ADCY6	ENSG00000174233	112	ADCY6	Hs.525401	adenylate cyclase 6 [Source:HGNC Symbol;Acc:237]	12	49159975	49182820	-1	q13.12	TRUE
geneid.1120	0.680516	low.cor	204193_at	geneid.1120	1120	ENSG00000100288	CHKB	ENSG00000100288	1120	CHKB	Hs.654827	choline kinase beta [Source:HGNC Symbol;Acc:1938]	22	51017378	51039884	-1	q13.33	TRUE
geneid.11200	0.881449	high.cor	210416_s_at	geneid.11200	11200	ENSG00000183765	CHEK2	ENSG00000183765	11200	CHEK2	Hs.291363	checkpoint kinase 2 [Source:HGNC Symbol;Acc:16627]	22	29083731	29138410	-1	q12.1	TRUE
geneid.11201	0.826614	high.cor	238992_at	geneid.11201	11201	ENSG00000101751	POLI	ENSG00000101751	11201	POLI	Hs.438533	polymerase (DNA directed) iota [Source:HGNC Symbol;Acc:9182]	18	51795774	51847636	1	q21.2	TRUE
geneid.11202	0.556521	low.cor	1552319_a_at	geneid.11202	11202	ENSG00000129455	KLK8	ENSG00000129455	11202	KLK8	Hs.104570	kallikrein-related peptidase 8 [Source:HGNC Symbol;Acc:6369]	19	51499263	51505967	-1	q13.41	TRUE
geneid.11211	0.833031	high.cor	219764_at	geneid.11211	11211	ENSG00000111432	FZD10	ENSG00000111432	11211	FZD10	Hs.31664	frizzled family receptor 10 [Source:HGNC Symbol;Acc:4039]	12	130647004	130650285	1	q24.33	TRUE
geneid.11212	0.918136	high.cor	209384_at	geneid.11212	11212	ENSG00000147471	PROSC	ENSG00000147471	11212	PROSC	Hs.304792	proline synthetase co-transcribed homolog (bacterial) [Source:HGNC Symbol;Acc:9457]	8	37620111	37637283	1	p11.23	TRUE
geneid.11213	0.873736	high.cor	213817_at	geneid.11213	11213	ENSG00000090376	IRAK3	ENSG00000090376	11213	IRAK3	Hs.369265	interleukin-1 receptor-associated kinase 3 [Source:HGNC Symbol;Acc:17020]	12	66582659	66648402	1	q14.3	TRUE
geneid.11214	0.769121	high.cor	224884_at	geneid.11214	11214	ENSG00000170776	AKAP13	ENSG00000170776	11214	AKAP13	Hs.459211	A kinase (PRKA) anchor protein 13 [Source:HGNC Symbol;Acc:371]	15	85923802	86292586	1	q25.3	TRUE
geneid.11215	0.784418	high.cor	203156_at	geneid.11215	11215	ENSG00000023516	AKAP11	ENSG00000023516	11215	AKAP11	Hs.105105	A kinase (PRKA) anchor protein 11 [Source:HGNC Symbol;Acc:369]	13	42846289	42897396	1	q14.11	TRUE
geneid.11216	0.609995	low.cor	213396_s_at	geneid.11216	11216	ENSG00000108599	AKAP10	ENSG00000108599	11216	AKAP10	Hs.601523	A kinase (PRKA) anchor protein 10 [Source:HGNC Symbol;Acc:368]	17	19807615	19881656	-1	p11.2	TRUE
geneid.11218	0.357726	low.cor	224315_at	geneid.11218	11218	ENSG00000064703	DDX20	ENSG00000064703	11218	DDX20	Hs.591405	DEAD (Asp-Glu-Ala-Asp) box polypeptide 20 [Source:HGNC Symbol;Acc:2743]	1	112297867	112310638	1	p13.2	TRUE
geneid.1122	0.828234	high.cor	1565951_s_at	geneid.1122	1122	ENSG00000203668	CHML	ENSG00000203668	1122	CHML	Hs.596033	choroideremia-like (Rab escort protein 2) [Source:HGNC Symbol;Acc:1941]	1	241792155	241799232	-1	q43	TRUE
geneid.11221	0.932655	high.cor	221563_at	geneid.11221	11221	ENSG00000143507	DUSP10	ENSG00000143507	11221	DUSP10	Hs.497822	dual specificity phosphatase 10 [Source:HGNC Symbol;Acc:3065]	1	221874766	221915518	-1	q41	TRUE
geneid.11222	0.793946	high.cor	208787_at	geneid.11222	11222	ENSG00000114686	MRPL3	ENSG00000114686	11222	MRPL3	NA	mitochondrial ribosomal protein L3 [Source:HGNC Symbol;Acc:10379]	3	131181056	131221827	-1	q22.1	TRUE
geneid.11224	0.76601	high.cor	200002_at	geneid.11224	11224	ENSG00000136942	RPL35	ENSG00000136942	11224	RPL35	NA	ribosomal protein L35 [Source:HGNC Symbol;Acc:10344]	9	127620159	127624260	-1	q33.3	TRUE
geneid.11226	0.930127	high.cor	228303_at	geneid.11226	11226	ENSG00000139629	GALNT6	ENSG00000139629	11226	GALNT6	Hs.505575	UDP-N-acetyl-alpha-D-galactosamine:polypeptide N-acetylgalactosaminyltransferase 6 (GalNAc-T6) [Source:HGNC Symbol;Acc:4128]	12	51745031	51786651	-1	q13.13	TRUE
geneid.11227	0.722064	high.cor	229555_at	geneid.11227	11227	ENSG00000136542	GALNT5	ENSG00000136542	11227	GALNT5	Hs.602809	UDP-N-acetyl-alpha-D-galactosamine:polypeptide N-acetylgalactosaminyltransferase 5 (GalNAc-T5) [Source:HGNC Symbol;Acc:4127]	2	158114110	158170723	1	q24.1	TRUE
geneid.11228	0.839966	high.cor	225946_at	geneid.11228	11228	ENSG00000123094	RASSF8	ENSG00000123094	11228	RASSF8	Hs.602579	Ras association (RalGDS/AF-6) domain family (N-terminal) member 8 [Source:HGNC Symbol;Acc:13232]	12	26111962	26232825	1	p12.1	TRUE
geneid.1123	0.878014	high.cor	212624_s_at	geneid.1123	1123	ENSG00000128656	CHN1	ENSG00000128656	1123	CHN1	Hs.380138	chimerin 1 [Source:HGNC Symbol;Acc:1943]	2	175664091	175870097	-1	q31.1	TRUE
geneid.11231	0.224527	low.cor	229969_at	geneid.11231	11231	ENSG00000025796	SEC63	ENSG00000025796	11231	SEC63	Hs.26904	SEC63 homolog (S. cerevisiae) [Source:HGNC Symbol;Acc:21082]	6	108188960	108279393	-1	q21	TRUE
geneid.11232	0.800039	high.cor	205811_at	geneid.11232	11232	ENSG00000256525	POLG2	ENSG00000256525	11232	POLG2	Hs.437009	polymerase (DNA directed), gamma 2, accessory subunit [Source:HGNC Symbol;Acc:9180]	17	62473902	62493154	-1	q23.3	TRUE
geneid.11234	0.68622	low.cor	204544_at	geneid.11234	11234	ENSG00000110756	HPS5	ENSG00000110756	11234	HPS5	Hs.437599	Hermansky-Pudlak syndrome 5 [Source:HGNC Symbol;Acc:17022]	11	18300223	18343745	-1	p15.1	TRUE
geneid.11235	0.838475	high.cor	210907_s_at	geneid.11235	11235	ENSG00000114209	PDCD10	ENSG00000114209	11235	PDCD10	Hs.478150	programmed cell death 10 [Source:HGNC Symbol;Acc:8761]	3	167401086	167452727	-1	q26.1	TRUE
geneid.11236	0.84943	high.cor	209510_at	geneid.11236	11236	ENSG00000170881	RNF139	ENSG00000170881	11236	RNF139	Hs.744151	ring finger protein 139 [Source:HGNC Symbol;Acc:17023]	8	125486979	125500155	1	q24.13	TRUE
geneid.11237	0.673192	low.cor	204668_at	geneid.11237	11237	ENSG00000101236	RNF24	ENSG00000101236	11237	RNF24	Hs.589884	ring finger protein 24 [Source:HGNC Symbol;Acc:13779]	20	3912068	3996229	-1	p13	TRUE
geneid.112399	0.890848	high.cor	219232_s_at	geneid.112399	112399	ENSG00000129521	EGLN3	ENSG00000129521	112399	EGLN3	Hs.135507	egl nine homolog 3 (C. elegans) [Source:HGNC Symbol;Acc:14661]	14	34393437	34931980	-1	q13.1	TRUE
geneid.1124	0.766269	high.cor	213385_at	geneid.1124	1124	ENSG00000106069	CHN2	ENSG00000106069	1124	CHN2	Hs.653033	chimerin 2 [Source:HGNC Symbol;Acc:1944]	7	29161956	29553944	1	p14.3	TRUE
geneid.11240	0.940822	high.cor	209791_at	geneid.11240	11240	ENSG00000117115	PADI2	ENSG00000117115	11240	PADI2	Hs.33455	peptidyl arginine deiminase, type II [Source:HGNC Symbol;Acc:18341]	1	17393256	17445948	-1	p36.13	TRUE
geneid.11243	0.797576	high.cor	202337_at	geneid.11243	11243	ENSG00000160783	PMF1	ENSG00000160783	11243	PMF1	NA	polyamine-modulated factor 1 [Source:HGNC Symbol;Acc:9112]	1	156182784	156212874	1	q22	TRUE
geneid.11244	0.737231	high.cor	223214_s_at	geneid.11244	11244	ENSG00000165156	ZHX1	ENSG00000165156	11244	ZHX1	Hs.521800	zinc fingers and homeoboxes 1 [Source:HGNC Symbol;Acc:12871]	8	124260696	124287781	-1	q24.13	TRUE
geneid.11245	0.78014	high.cor	227846_at	geneid.11245	11245	ENSG00000166073	GPR176	ENSG00000166073	11245	GPR176	Hs.623380	G protein-coupled receptor 176 [Source:HGNC Symbol;Acc:32370]	15	40091233	40213093	-1	q15.1	TRUE
geneid.112464	0.789409	high.cor	213010_at	geneid.112464	112464	ENSG00000170955	PRKCDBP	ENSG00000170955	112464	PRKCDBP	NA	protein kinase C, delta binding protein [Source:HGNC Symbol;Acc:9400]	11	6340176	6341877	-1	p15.4	TRUE
geneid.11247	0.585559	low.cor	221967_at	geneid.11247	11247	ENSG00000182379	NXPH4	ENSG00000182379	11247	NXPH4	Hs.745023	neurexophilin 4 [Source:HGNC Symbol;Acc:8078]	12	57610578	57620232	1	q13.3	TRUE
geneid.112476	0.866541	high.cor	227192_at	geneid.112476	112476	ENSG00000167371	PRRT2	ENSG00000167371	112476	PRRT2	Hs.655071	proline-rich transmembrane protein 2 [Source:HGNC Symbol;Acc:30500]	16	29823177	29827201	1	p11.2	TRUE
geneid.112479	0.810539	high.cor	213365_at	geneid.112479	112479	ENSG00000196678	ERI2	ENSG00000196678	112479	ERI2	Hs.248437	ERI1 exoribonuclease family member 2 [Source:HGNC Symbol;Acc:30541]	16	20791515	20911671	-1	p12.3	TRUE
geneid.11248	0.786816	high.cor	228210_at	geneid.11248	11248	ENSG00000182575	NXPH3	ENSG00000182575	11248	NXPH3	Hs.55069	neurexophilin 3 [Source:HGNC Symbol;Acc:8077]	17	47653220	47661189	1	q21.33	TRUE
geneid.112483	0.818901	high.cor	225272_at	geneid.112483	112483	ENSG00000141504	SAT2	ENSG00000141504	112483	SAT2	Hs.10846	spermidine/spermine N1-acetyltransferase family member 2 [Source:HGNC Symbol;Acc:23160]	17	7529552	7531194	-1	p13.1	TRUE
geneid.112487	0.855328	high.cor	227158_at	geneid.112487	112487	ENSG00000129480	C14orf126	ENSG00000129480	112487	DTD2	Hs.116014	D-tyrosyl-tRNA deacylase 2 (putative) [Source:HGNC Symbol;Acc:20277]	14	31915242	31926716	-1	q12	TRUE
geneid.11249	0.561004	low.cor	230883_at	geneid.11249	11249	ENSG00000144227	NXPH2	ENSG00000144227	11249	NXPH2	NA	neurexophilin 2 [Source:HGNC Symbol;Acc:8076]	2	139428342	139537918	-1	q22.1	TRUE
geneid.112495	0.856884	high.cor	225083_at	geneid.112495	112495	ENSG00000155115	GTF3C6	ENSG00000155115	112495	GTF3C6	NA	general transcription factor IIIC, polypeptide 6, alpha 35kDa [Source:HGNC Symbol;Acc:20872]	6	111279763	111289093	1	q21	TRUE
geneid.11250	-0.240472	low.cor	211175_at	geneid.11250	11250	ENSG00000135973	GPR45	ENSG00000135973	11250	GPR45	Hs.590903	G protein-coupled receptor 45 [Source:HGNC Symbol;Acc:4503]	2	105858200	105859924	1	q12.1	TRUE
geneid.11251	-0.00447239	low.cor	206361_at	geneid.11251	11251	ENSG00000183134	GPR44	ENSG00000183134	11251	PTGDR2	Hs.299567	prostaglandin D2 receptor 2 [Source:HGNC Symbol;Acc:4502]	11	60618413	60623444	-1	q12.2	TRUE
geneid.11252	0.790057	high.cor	201651_s_at	geneid.11252	11252	ENSG00000100266	PACSIN2	ENSG00000100266	11252	PACSIN2	Hs.162877	protein kinase C and casein kinase substrate in neurons 2 [Source:HGNC Symbol;Acc:8571]	22	43231418	43411151	-1	q13.2	TRUE
geneid.11253	0.660812	low.cor	218636_s_at	geneid.11253	11253	ENSG00000177239	MAN1B1	ENSG00000177239	11253	MAN1B1	Hs.715863	mannosidase, alpha, class 1B, member 1 [Source:HGNC Symbol;Acc:6823]	9	139981379	140003635	1	q34.3	TRUE
geneid.11255	0.182525	low.cor	220447_at	geneid.11255	11255	ENSG00000101180	HRH3	ENSG00000101180	11255	HRH3	Hs.251399	histamine receptor H3 [Source:HGNC Symbol;Acc:5184]	20	60790026	60795323	-1	q13.33	TRUE
geneid.112574	0.699702	low.cor	226683_at	geneid.112574	112574	ENSG00000178996	SNX18	ENSG00000178996	112574	SNX18	Hs.432755	sorting nexin 18 [Source:HGNC Symbol;Acc:19245]	5	53813589	53842415	1	q11.2	TRUE
geneid.11258	0.843013	high.cor	204246_s_at	geneid.11258	11258	ENSG00000137100	DCTN3	ENSG00000137100	11258	DCTN3	Hs.737671	dynactin 3 (p22) [Source:HGNC Symbol;Acc:2713]	9	34613548	34620515	-1	p13.3	TRUE
geneid.11259	0.916321	high.cor	1554966_a_at	geneid.11259	11259	ENSG00000168386	FILIP1L	ENSG00000168386	11259	FILIP1L	Hs.104672	filamin A interacting protein 1-like [Source:HGNC Symbol;Acc:24589]	3	99548985	99833357	-1	q12.1	TRUE
geneid.11260	0.775732	high.cor	212160_at	geneid.11260	11260	ENSG00000184575	XPOT	ENSG00000184575	11260	XPOT	Hs.85951	exportin, tRNA [Source:HGNC Symbol;Acc:12826]	12	64798130	64844907	1	q14.2	TRUE
geneid.112609	0.945554	high.cor	227226_at	geneid.112609	112609	ENSG00000135324	MRAP2	ENSG00000135324	112609	MRAP2	Hs.370055	melanocortin 2 receptor accessory protein 2 [Source:HGNC Symbol;Acc:21232]	6	84743475	84800600	1	q14.2	TRUE
geneid.11261	0.80315	high.cor	214665_s_at	geneid.11261	11261	ENSG00000187446	AC012652.1	ENSG00000187446	11261	CHP1	Hs.406234	calcineurin-like EF-hand protein 1 [Source:HGNC Symbol;Acc:17433]	15	41523037	41574043	1	q15.1	TRUE
geneid.112611	0.775992	high.cor	213555_at	geneid.112611	112611	ENSG00000013392	RWDD2A	ENSG00000013392	112611	RWDD2A	Hs.423336	RWD domain containing 2A [Source:HGNC Symbol;Acc:21385]	6	83903098	83908651	1	q14.2	TRUE
geneid.112616	0.954174	high.cor	226017_at	geneid.112616	112616	ENSG00000153551	CMTM7	ENSG00000153551	112616	CMTM7	NA	CKLF-like MARVEL transmembrane domain containing 7 [Source:HGNC Symbol;Acc:19178]	3	32433163	32524559	1	p22.3	TRUE
geneid.11262	0.864143	high.cor	207777_s_at	geneid.11262	11262	ENSG00000079263	SP140	ENSG00000079263	11262	SP140	Hs.632549	SP140 nuclear body protein [Source:HGNC Symbol;Acc:17133]	2	231067826	231223762	1	q37.1	TRUE
geneid.11264	0.79064	high.cor	238746_at	geneid.11264	11264	ENSG00000101417	PXMP4	ENSG00000101417	11264	PXMP4	Hs.654857	peroxisomal membrane protein 4, 24kDa [Source:HGNC Symbol;Acc:15920]	20	32294512	32308125	-1	q11.22	TRUE
geneid.11266	0.839707	high.cor	218576_s_at	geneid.11266	11266	ENSG00000081721	DUSP12	ENSG00000081721	11266	DUSP12	Hs.416216	dual specificity phosphatase 12 [Source:HGNC Symbol;Acc:3067]	1	161719548	161727028	1	q23.3	TRUE
geneid.11267	0.695878	low.cor	218391_at	geneid.11267	11267	ENSG00000159210	SNF8	ENSG00000159210	11267	SNF8	Hs.707020	SNF8, ESCRT-II complex subunit [Source:HGNC Symbol;Acc:17028]	17	47006678	47022479	-1	q21.32	TRUE
geneid.11270	0.805095	high.cor	225592_at	geneid.11270	11270	ENSG00000137404	NRM	ENSG00000137404	11270	NRM	Hs.519993	nurim (nuclear envelope membrane protein) [Source:HGNC Symbol;Acc:8003]	6	30655824	30659197	-1	p21.33	TRUE
geneid.112703	0.481333	low.cor	229289_at	geneid.112703	112703	ENSG00000142530	FAM71E1	ENSG00000142530	112703	FAM71E1	Hs.448941	family with sequence similarity 71, member E1 [Source:HGNC Symbol;Acc:25107]	19	50970042	50980010	-1	q13.33	TRUE
geneid.112724	0.692961	low.cor	225467_s_at	geneid.112724	112724	ENSG00000160439	RDH13	ENSG00000160439	112724	RDH13	Hs.327631	retinol dehydrogenase 13 (all-trans/9-cis) [Source:HGNC Symbol;Acc:19978]	19	55550476	55582659	-1	q13.42	TRUE
geneid.11273	-0.0280659	low.cor	201806_s_at	geneid.11273	11273	ENSG00000168488	ATXN2L	ENSG00000168488	11273	ATXN2L	Hs.732004	ataxin 2-like [Source:HGNC Symbol;Acc:31326]	16	28834356	28848558	1	p11.2	TRUE
geneid.11274	0.918849	high.cor	219211_at	geneid.11274	11274	ENSG00000184979	USP18	ENSG00000184979	11274	USP18	Hs.38260	ubiquitin specific peptidase 18 [Source:HGNC Symbol;Acc:12616]	22	18632666	18660164	1	q11.21	TRUE
geneid.112744	0.00634917	low.cor	234408_at	geneid.112744	112744	ENSG00000112116	IL17F	ENSG00000112116	112744	IL17F	Hs.272295	interleukin 17F [Source:HGNC Symbol;Acc:16404]	6	52101479	52109335	-1	p12.2	TRUE
geneid.11275	0.812743	high.cor	219157_at	geneid.11275	11275	ENSG00000109466	KLHL2	ENSG00000109466	11275	KLHL2	Hs.388668	kelch-like family member 2 [Source:HGNC Symbol;Acc:6353]	4	166128770	166244308	1	q32.3	TRUE
geneid.112752	0.765426	high.cor	226195_at	geneid.112752	112752	ENSG00000119650	IFT43	ENSG00000119650	112752	IFT43	Hs.532626	intraflagellar transport 43 homolog (Chlamydomonas) [Source:HGNC Symbol;Acc:29669]	14	76368479	76550928	1	q24.3	TRUE
geneid.112755	-0.261602	low.cor	230691_at	geneid.112755	112755	ENSG00000099365	STX1B	ENSG00000099365	112755	STX1B	Hs.542230	syntaxin 1B [Source:HGNC Symbol;Acc:18539]	16	31000577	31021949	-1	p11.2	TRUE
geneid.11276	0.784094	high.cor	221937_at	geneid.11276	11276	ENSG00000006114	SYNRG	ENSG00000006114	11276	SYNRG	Hs.594647	synergin, gamma [Source:HGNC Symbol;Acc:557]	17	35874900	35969544	-1	q12	TRUE
geneid.11277	0.642533	low.cor	34689_at	geneid.11277	11277	ENSG00000213689	TREX1	ENSG00000213689	11277	TREX1	Hs.707026	three prime repair exonuclease 1 [Source:HGNC Symbol;Acc:12269]	3	48506445	48509044	1	p21.31	TRUE
geneid.112770	0.782927	high.cor	1558693_s_at	geneid.112770	112770	ENSG00000198715	C1orf85	ENSG00000198715	112770	C1orf85	Hs.202522	chromosome 1 open reading frame 85 [Source:HGNC Symbol;Acc:29436]	1	156259880	156265463	-1	q22	TRUE
geneid.11278	0.733925	high.cor	227261_at	geneid.11278	11278	ENSG00000118922	KLF12	ENSG00000118922	11278	KLF12	Hs.373857	Kruppel-like factor 12 [Source:HGNC Symbol;Acc:6346]	13	74260226	74708394	-1	q22.1	TRUE
geneid.1128	0.21085	low.cor	231783_at	geneid.1128	1128	ENSG00000168539	CHRM1	ENSG00000168539	1128	CHRM1	Hs.632119	cholinergic receptor, muscarinic 1 [Source:HGNC Symbol;Acc:1950]	11	62676151	62689279	-1	q12.3	TRUE
geneid.11280	-0.122958	low.cor	220791_x_at	geneid.11280	11280	ENSG00000168356	SCN11A	ENSG00000168356	11280	SCN11A	Hs.186877	sodium channel, voltage-gated, type XI, alpha subunit [Source:HGNC Symbol;Acc:10583]	3	38887260	38992052	-1	p22.2	TRUE
geneid.112802	-0.0351957	low.cor	231461_at	geneid.112802	112802	ENSG00000139648	KRT71	ENSG00000139648	112802	KRT71	Hs.660007	keratin 71 [Source:HGNC Symbol;Acc:28927]	12	52937693	52946931	-1	q13.13	TRUE
geneid.11281	0.140524	low.cor	207450_s_at	geneid.11281	11281	ENSG00000106536	POU6F2	ENSG00000106536	11281	POU6F2	Hs.137106	POU class 6 homeobox 2 [Source:HGNC Symbol;Acc:21694]	7	39017598	39532694	1	p14.1	TRUE
geneid.112817	0.357208	low.cor	239093_at	geneid.112817	112817	ENSG00000241935	HOGA1	ENSG00000241935	112817	HOGA1	Hs.180346	4-hydroxy-2-oxoglutarate aldolase 1 [Source:HGNC Symbol;Acc:25155]	10	99344080	99372559	1	q24.2	TRUE
geneid.11282	0.833736	high.cor	224598_at	geneid.11282	11282	ENSG00000161013	MGAT4B	ENSG00000161013	11282	MGAT4B	Hs.567419	mannosyl (alpha-1,3-)-glycoprotein beta-1,4-N-acetylglucosaminyltransferase, isozyme B [Source:HGNC Symbol;Acc:7048]	5	179224597	179233952	-1	q35.3	TRUE
geneid.11284	0.535585	low.cor	218961_s_at	geneid.11284	11284	ENSG00000039650	PNKP	ENSG00000039650	11284	PNKP	Hs.78016	polynucleotide kinase 3'-phosphatase [Source:HGNC Symbol;Acc:9154]	19	50364461	50371166	-1	q13.33	TRUE
geneid.112840	0.490666	low.cor	238650_x_at	geneid.112840	112840	ENSG00000140006	WDR89	ENSG00000140006	112840	WDR89	Hs.615880	WD repeat domain 89 [Source:HGNC Symbol;Acc:20489]	14	64063757	64108579	-1	q23.2	TRUE
geneid.112849	0.551206	low.cor	227699_at	geneid.112849	112849	ENSG00000126790	C14orf149	ENSG00000126790	112849	L3HYPDH	Hs.649563	L-3-hydroxyproline dehydratase (trans-) [Source:HGNC Symbol;Acc:20488]	14	59927081	59951148	-1	q23.1	TRUE
geneid.11285	0.573243	low.cor	53076_at	geneid.11285	11285	ENSG00000027847	B4GALT7	ENSG00000027847	11285	B4GALT7	Hs.455109	xylosylprotein beta 1,4-galactosyltransferase, polypeptide 7 [Source:HGNC Symbol;Acc:930]	5	177027101	177037348	1	q35.3	TRUE
geneid.112858	0.483342	low.cor	235192_at	geneid.112858	112858	ENSG00000172315	TP53RK	ENSG00000172315	112858	TP53RK	Hs.440263	TP53 regulating kinase [Source:HGNC Symbol;Acc:16197]	20	45313004	45318418	-1	q13.12	TRUE
geneid.112869	0.488203	low.cor	48117_at	geneid.112869	112869	ENSG00000176476	CCDC101	ENSG00000176476	112869	CCDC101	Hs.655476	coiled-coil domain containing 101 [Source:HGNC Symbol;Acc:25156]	16	28565236	28603111	1	p11.2	TRUE
geneid.112885	0.416256	low.cor	1562309_s_at	geneid.112885	112885	ENSG00000056487	PHF21B	ENSG00000056487	112885	PHF21B	Hs.254097	PHD finger protein 21B [Source:HGNC Symbol;Acc:25161]	22	45277042	45405880	-1	q13.31	TRUE
geneid.1129	0.07979	low.cor	221330_at	geneid.1129	1129	ENSG00000181072	CHRM2	ENSG00000181072	1129	CHRM2	Hs.535891	cholinergic receptor, muscarinic 2 [Source:HGNC Symbol;Acc:1951]	7	136553416	136705002	1	q33	TRUE
geneid.112936	0.564344	low.cor	225483_at	geneid.112936	112936	ENSG00000151502	VPS26B	ENSG00000151502	112936	VPS26B	Hs.334684	vacuolar protein sorting 26 homolog B (S. pombe) [Source:HGNC Symbol;Acc:28119]	11	134094539	134117686	1	q25	TRUE
geneid.112937	0.180386	low.cor	1569886_a_at	geneid.112937	112937	ENSG00000166105	GLB1L3	ENSG00000166105	112937	GLB1L3	Hs.600336	galactosidase, beta 1-like 3 [Source:HGNC Symbol;Acc:25147]	11	134144139	134189458	1	q25	TRUE
geneid.112939	0.437646	low.cor	227651_at	geneid.112939	112939	ENSG00000160877	NACC1	ENSG00000160877	112939	NACC1	Hs.531614	nucleus accumbens associated 1, BEN and BTB (POZ) domain containing [Source:HGNC Symbol;Acc:20967]	19	13228917	13251955	1	p13.2	TRUE
geneid.112942	0.818836	high.cor	224968_at	geneid.112942	112942	ENSG00000163001	CCDC104	ENSG00000163001	112942	CCDC104	NA	coiled-coil domain containing 104 [Source:HGNC Symbol;Acc:30540]	2	55746740	55773015	1	p16.1	TRUE
geneid.112950	0.696461	low.cor	213127_s_at	geneid.112950	112950	ENSG00000159479	MED8	ENSG00000159479	112950	MED8	Hs.301756	mediator complex subunit 8 [Source:HGNC Symbol;Acc:19971]	1	43849588	43855479	-1	p34.2	TRUE
geneid.113	0.851309	high.cor	203741_s_at	geneid.113	113	ENSG00000121281	ADCY7	ENSG00000121281	113	ADCY7	Hs.708878	adenylate cyclase 7 [Source:HGNC Symbol;Acc:238]	16	50280048	50352046	1	q12.1	TRUE
geneid.1130	0.666975	low.cor	203518_at	geneid.1130	1130	ENSG00000143669	LYST	ENSG00000143669	1130	LYST	Hs.532411	lysosomal trafficking regulator [Source:HGNC Symbol;Acc:1968]	1	235824341	236046940	-1	q42.3	TRUE
geneid.113000	0.439137	low.cor	226078_at	geneid.113000	113000	ENSG00000007376	RPUSD1	ENSG00000007376	113000	RPUSD1	Hs.101742	RNA pseudouridylate synthase domain containing 1 [Source:HGNC Symbol;Acc:14173]	16	834974	838397	-1	p13.3	TRUE
geneid.113026	0.184859	low.cor	234971_x_at	geneid.113026	113026	ENSG00000161714	PLCD3	ENSG00000161714	113026	PLCD3	Hs.380094	phospholipase C, delta 3 [Source:HGNC Symbol;Acc:9061]	17	43186335	43210721	-1	q21.31	TRUE
geneid.11309	0.922219	high.cor	203473_at	geneid.11309	11309	ENSG00000137491	SLCO2B1	ENSG00000137491	11309	SLCO2B1	Hs.7884	solute carrier organic anion transporter family, member 2B1 [Source:HGNC Symbol;Acc:10962]	11	74811608	74917594	1	q13.4	TRUE
geneid.113091	0.0235	low.cor	1555238_at	geneid.113091	113091	ENSG00000142538	PTH2	ENSG00000142538	113091	PTH2	Hs.339845	parathyroid hormone 2 [Source:HGNC Symbol;Acc:30828]	19	49925671	49926698	-1	q13.33	TRUE
geneid.1131	0.610578	low.cor	1553705_a_at	geneid.1131	1131	ENSG00000133019	CHRM3	ENSG00000133019	1131	CHRM3	Hs.7138	cholinergic receptor, muscarinic 3 [Source:HGNC Symbol;Acc:1952]	1	239549865	240078750	1	q43	TRUE
geneid.11311	0.766334	high.cor	209268_at	geneid.11311	11311	ENSG00000136631	VPS45	ENSG00000136631	11311	VPS45	Hs.535144	vacuolar protein sorting 45 homolog (S. cerevisiae) [Source:HGNC Symbol;Acc:14579]	1	150039369	150117505	1	q21.2	TRUE
geneid.113115	0.964026	high.cor	228069_at	geneid.113115	113115	ENSG00000146410	FAM54A	ENSG00000146410	113115	MTFR2	Hs.121536	mitochondrial fission regulator 2 [Source:HGNC Symbol;Acc:21115]	6	136552162	136571473	-1	q23.3	TRUE
geneid.113130	0.968175	high.cor	224753_at	geneid.113130	113130	ENSG00000146670	CDCA5	ENSG00000146670	113130	CDCA5	Hs.434886	cell division cycle associated 5 [Source:HGNC Symbol;Acc:14626]	11	64833772	64851636	-1	q13.1	TRUE
geneid.11314	0.935637	high.cor	209933_s_at	geneid.11314	11314	ENSG00000167851	CD300A	ENSG00000167851	11314	CD300A	Hs.9688	CD300a molecule [Source:HGNC Symbol;Acc:19319]	17	72462555	72480933	1	q25.1	TRUE
geneid.113146	0.831559	high.cor	212992_at	geneid.113146	113146	ENSG00000185567	AHNAK2	ENSG00000185567	113146	AHNAK2	Hs.441783	AHNAK nucleoprotein 2 [Source:HGNC Symbol;Acc:20125]	14	105403581	105444694	-1	q32.33	TRUE
geneid.11315	0.805484	high.cor	200006_at	geneid.11315	11315	ENSG00000116288	PARK7	ENSG00000116288	11315	PARK7	NA	parkinson protein 7 [Source:HGNC Symbol;Acc:16369]	1	8014351	8045565	1	p36.23	TRUE
geneid.11316	0.666515	low.cor	201264_at	geneid.11316	11316	ENSG00000105669	COPE	ENSG00000105669	11316	COPE	NA	coatomer protein complex, subunit epsilon [Source:HGNC Symbol;Acc:2234]	19	19010323	19030206	-1	p13.11	TRUE
geneid.11317	0.0782344	low.cor	221377_s_at	geneid.11317	11317	ENSG00000124232	RBPJL	ENSG00000124232	11317	RBPJL	Hs.248217	recombination signal binding protein for immunoglobulin kappa J region-like [Source:HGNC Symbol;Acc:13761]	20	43935491	43945803	1	q13.12	TRUE
geneid.113174	0.826484	high.cor	225614_at	geneid.113174	113174	ENSG00000166788	SAAL1	ENSG00000166788	113174	SAAL1	Hs.591998	serum amyloid A-like 1 [Source:HGNC Symbol;Acc:25158]	11	18091482	18127638	-1	p15.1	TRUE
geneid.113177	0.594179	low.cor	215734_at	geneid.113177	113177	ENSG00000099840	IZUMO4	ENSG00000099840	113177	IZUMO4	Hs.424049	IZUMO family member 4 [Source:HGNC Symbol;Acc:26950]	19	2096380	2099592	1	p13.3	TRUE
geneid.113178	0.639163	low.cor	213244_at	geneid.113178	113178	ENSG00000227500	SCAMP4	ENSG00000227500	113178	SCAMP4	Hs.144980	secretory carrier membrane protein 4 [Source:HGNC Symbol;Acc:30385]	19	1905213	1926016	1	p13.3	TRUE
geneid.113179	0.0328623	low.cor	1553968_a_at	geneid.113179	113179	ENSG00000213638	ADAT3	ENSG00000213638	113179	ADAT3	NA	adenosine deaminase, tRNA-specific 3 [Source:HGNC Symbol;Acc:25151]	19	1905377	1913444	1	p13.3	TRUE
geneid.11318	0.300104	low.cor	1552440_at	geneid.11318	11318	ENSG00000166856	GPR182	ENSG00000166856	11318	GPR182	Hs.483909	G protein-coupled receptor 182 [Source:HGNC Symbol;Acc:13708]	12	57388230	57390468	1	q13.3	TRUE
geneid.113189	0.796215	high.cor	226314_at	geneid.113189	113189	ENSG00000169105	CHST14	ENSG00000169105	113189	CHST14	Hs.442449	carbohydrate (N-acetylgalactosamine 4-0) sulfotransferase 14 [Source:HGNC Symbol;Acc:24464]	15	40763160	40765353	1	q15.1	TRUE
geneid.11319	0.776057	high.cor	203013_at	geneid.11319	11319	ENSG00000122882	ECD	ENSG00000122882	11319	ECD	Hs.631822	ecdysoneless homolog (Drosophila) [Source:HGNC Symbol;Acc:17029]	10	74889913	74927853	-1	q22.2	TRUE
geneid.1132	0.0998185	low.cor	221357_at	geneid.1132	1132	ENSG00000180720	CHRM4	ENSG00000180720	1132	CHRM4	Hs.248100	cholinergic receptor, muscarinic 4 [Source:HGNC Symbol;Acc:1953]	11	46406640	46408107	-1	p11.2	TRUE
geneid.11320	0.7605	high.cor	226039_at	geneid.11320	11320	ENSG00000071073	MGAT4A	ENSG00000071073	11320	MGAT4A	Hs.177576	mannosyl (alpha-1,3-)-glycoprotein beta-1,4-N-acetylglucosaminyltransferase, isozyme A [Source:HGNC Symbol;Acc:7047]	2	99235569	99347589	-1	q11.2	TRUE
geneid.113201	0.84217	high.cor	224619_at	geneid.113201	113201	ENSG00000166734	CASC4	ENSG00000166734	113201	CASC4	Hs.512867	cancer susceptibility candidate 4 [Source:HGNC Symbol;Acc:24892]	15	44580927	44707956	1	q15.3	TRUE
geneid.11321	0.82398	high.cor	209313_at	geneid.11321	11321	ENSG00000198522	GPN1	ENSG00000198522	11321	GPN1	Hs.18259	GPN-loop GTPase 1 [Source:HGNC Symbol;Acc:17030]	2	27851114	27874375	1	p23.3	TRUE
geneid.11322	0.926821	high.cor	204328_at	geneid.11322	11322	ENSG00000141524	TMC6	ENSG00000141524	11322	TMC6	Hs.632227	transmembrane channel-like 6 [Source:HGNC Symbol;Acc:18021]	17	76106539	76128488	-1	q25.3	TRUE
geneid.113220	0.701841	high.cor	229258_at	geneid.113220	113220	ENSG00000136883	KIF12	ENSG00000136883	113220	KIF12	Hs.28149	kinesin family member 12 [Source:HGNC Symbol;Acc:21495]	9	116848406	116861507	-1	q32	TRUE
geneid.113235	0.862263	high.cor	1558703_at	geneid.113235	113235	ENSG00000076351	SLC46A1	ENSG00000076351	113235	SLC46A1	Hs.446689	solute carrier family 46 (folate transporter), member 1 [Source:HGNC Symbol;Acc:30521]	17	26721661	26734215	-1	q11.2	TRUE
geneid.113246	0.731722	high.cor	224719_s_at	geneid.113246	113246	ENSG00000111678	C12orf57	ENSG00000111678	113246	C12orf57	NA	chromosome 12 open reading frame 57 [Source:HGNC Symbol;Acc:29521]	12	7052141	7055166	1	p13.31	TRUE
geneid.11325	0.902191	high.cor	201788_at	geneid.11325	11325	ENSG00000198231	DDX42	ENSG00000198231	11325	DDX42	Hs.627787	DEAD (Asp-Glu-Ala-Asp) box helicase 42 [Source:HGNC Symbol;Acc:18676]	17	61850963	61896677	1	q23.3	TRUE
geneid.113251	0.660163	low.cor	212714_at	geneid.113251	113251	ENSG00000161813	LARP4	ENSG00000161813	113251	LARP4	Hs.26613	La ribonucleoprotein domain family, member 4 [Source:HGNC Symbol;Acc:24320]	12	50786166	50873787	1	q13.12	TRUE
geneid.113263	0.892598	high.cor	227525_at	geneid.113263	113263	ENSG00000106415	GLCCI1	ENSG00000106415	113263	GLCCI1	Hs.131673	glucocorticoid induced transcript 1 [Source:HGNC Symbol;Acc:18713]	7	8008425	8133902	1	p21.3	TRUE
geneid.113277	0.705989	high.cor	1552302_at	geneid.113277	113277	ENSG00000184988	TMEM106A	ENSG00000184988	113277	TMEM106A	Hs.694653	transmembrane protein 106A [Source:HGNC Symbol;Acc:28288]	17	41363854	41372061	1	q21.31	TRUE
geneid.113278	0.847226	high.cor	228236_at	geneid.113278	113278	ENSG00000101276	C20orf54	ENSG00000101276	113278	SLC52A3	Hs.283865	solute carrier family 52 (riboflavin transporter), member 3 [Source:HGNC Symbol;Acc:16187]	20	740724	749131	-1	p13	TRUE
geneid.11329	0.827586	high.cor	202951_at	geneid.11329	11329	ENSG00000112079	STK38	ENSG00000112079	11329	STK38	Hs.409578	serine/threonine kinase 38 [Source:HGNC Symbol;Acc:17847]	6	36461669	36515247	-1	p21.31	TRUE
geneid.1133	0.0606689	low.cor	221347_at	geneid.1133	1133	ENSG00000184984	CHRM5	ENSG00000184984	1133	CHRM5	Hs.584747	cholinergic receptor, muscarinic 5 [Source:HGNC Symbol;Acc:1954]	15	34260921	34357291	1	q14	TRUE
geneid.11330	-0.0656598	low.cor	206297_at	geneid.11330	11330	ENSG00000162438	CTRC	ENSG00000162438	11330	CTRC	Hs.631869	chymotrypsin C (caldecrin) [Source:HGNC Symbol;Acc:2523]	1	15764935	15775737	1	p36.21	TRUE
geneid.11331	0.76225	high.cor	201600_at	geneid.11331	11331	ENSG00000215021	PHB2	ENSG00000215021	11331	PHB2	Hs.673612	prohibitin 2 [Source:HGNC Symbol;Acc:30306]	12	7074490	7079988	-1	p13.31	TRUE
geneid.11332	0.904265	high.cor	208002_s_at	geneid.11332	11332	ENSG00000097021	ACOT7	ENSG00000097021	11332	ACOT7	Hs.126137	acyl-CoA thioesterase 7 [Source:HGNC Symbol;Acc:24157]	1	6324333	6454451	-1	p36.31	TRUE
geneid.11333	0.359282	low.cor	217624_at	geneid.11333	11333	ENSG00000106244	PDAP1	ENSG00000106244	11333	PDAP1	Hs.632296	PDGFA associated protein 1 [Source:HGNC Symbol;Acc:14634]	7	98989671	99006452	-1	q22.1	TRUE
geneid.11334	0.590744	low.cor	203273_s_at	geneid.11334	11334	ENSG00000114383	TUSC2	ENSG00000114383	11334	TUSC2	Hs.517981	tumor suppressor candidate 2 [Source:HGNC Symbol;Acc:17034]	3	50357458	50365682	-1	p21.31	TRUE
geneid.11335	0.827003	high.cor	200037_s_at	geneid.11335	11335	ENSG00000122565	CBX3	ENSG00000122565	11335	CBX3	Hs.381189	chromobox homolog 3 [Source:HGNC Symbol;Acc:1553]	7	26240782	26252976	1	p15.2	TRUE
geneid.11336	0.680646	low.cor	212630_at	geneid.11336	11336	ENSG00000180104	EXOC3	ENSG00000180104	11336	EXOC3	NA	exocyst complex component 3 [Source:HGNC Symbol;Acc:30378]	5	443273	472052	1	p15.33	TRUE
geneid.11337	0.691535	low.cor	200645_at	geneid.11337	11337	ENSG00000170296	GABARAP	ENSG00000170296	11337	GABARAP	NA	GABA(A) receptor-associated protein [Source:HGNC Symbol;Acc:4067]	17	7143333	7146089	-1	p13.1	TRUE
geneid.11338	0.637348	low.cor	218381_s_at	geneid.11338	11338	ENSG00000063244	U2AF2	ENSG00000063244	11338	U2AF2	Hs.528007	U2 small nuclear RNA auxiliary factor 2 [Source:HGNC Symbol;Acc:23156]	19	56165512	56186081	1	q13.42	TRUE
geneid.11339	0.94309	high.cor	213599_at	geneid.11339	11339	ENSG00000104147	OIP5	ENSG00000104147	11339	OIP5	Hs.733222	Opa interacting protein 5 [Source:HGNC Symbol;Acc:20300]	15	41601466	41624819	-1	q15.1	TRUE
geneid.1134	0.794789	high.cor	206633_at	geneid.1134	1134	ENSG00000138435	CHRNA1	ENSG00000138435	1134	CHRNA1	Hs.434479	cholinergic receptor, nicotinic, alpha 1 (muscle) [Source:HGNC Symbol;Acc:1955]	2	175612320	175629200	-1	q31.1	TRUE
geneid.11340	0.613171	low.cor	215136_s_at	geneid.11340	11340	ENSG00000120699	EXOSC8	ENSG00000120699	11340	EXOSC8	Hs.294041	exosome component 8 [Source:HGNC Symbol;Acc:17035]	13	37572953	37583750	1	q13.3	TRUE
geneid.113402	0.860708	high.cor	225849_s_at	geneid.113402	113402	ENSG00000198818	SFT2D1	ENSG00000198818	113402	SFT2D1	Hs.595476	SFT2 domain containing 1 [Source:HGNC Symbol;Acc:21102]	6	166733216	166756079	-1	q27	TRUE
geneid.11341	0.89895	high.cor	205475_at	geneid.11341	11341	ENSG00000164106	SCRG1	ENSG00000164106	11341	SCRG1	Hs.612272	stimulator of chondrogenesis 1 [Source:HGNC Symbol;Acc:17036]	4	174309299	174327531	-1	q34.1	TRUE
geneid.113419	0.790251	high.cor	212083_at	geneid.113419	113419	ENSG00000144043	TEX261	ENSG00000144043	113419	TEX261	Hs.516087	testis expressed 261 [Source:HGNC Symbol;Acc:30712]	2	71213068	71222075	-1	p13.3	TRUE
geneid.11342	0.539733	low.cor	201780_s_at	geneid.11342	11342	ENSG00000082996	RNF13	ENSG00000082996	11342	RNF13	Hs.12333	ring finger protein 13 [Source:HGNC Symbol;Acc:10057]	3	149530495	149679926	1	q25.1	TRUE
geneid.11343	0.879505	high.cor	225102_at	geneid.11343	11343	ENSG00000074416	MGLL	ENSG00000074416	11343	MGLL	Hs.277035	monoglyceride lipase [Source:HGNC Symbol;Acc:17038]	3	127407909	127542051	-1	q21.3	TRUE
geneid.11344	0.562354	low.cor	202009_at	geneid.11344	11344	ENSG00000247596	TWF2	ENSG00000247596	11344	TWF2	Hs.436439	twinfilin actin-binding protein 2 [Source:HGNC Symbol;Acc:9621]	3	52262626	52273276	-1	p21.2	TRUE
geneid.113444	0.171312	low.cor	238640_at	geneid.113444	113444	ENSG00000163866	C1orf212	ENSG00000163866	113444	SMIM12	Hs.27160	small integral membrane protein 12 [Source:HGNC Symbol;Acc:25154]	1	35178338	35325417	-1	p34.3	TRUE
geneid.11345	0.655885	low.cor	209046_s_at	geneid.11345	11345	ENSG00000034713	GABARAPL2	ENSG00000034713	11345	GABARAPL2	Hs.461379	GABA(A) receptor-associated protein-like 2 [Source:HGNC Symbol;Acc:13291]	16	75600249	75611779	1	q23.1	TRUE
geneid.113451	0.621014	low.cor	228000_at	geneid.113451	113451	ENSG00000142920	ADC	ENSG00000142920	113451	ADC	Hs.101807	arginine decarboxylase [Source:HGNC Symbol;Acc:29957]	1	33546705	33586131	1	p35.1	TRUE
geneid.113452	0.767177	high.cor	225536_at	geneid.113452	113452	ENSG00000121900	TMEM54	ENSG00000121900	113452	TMEM54	Hs.534521	transmembrane protein 54 [Source:HGNC Symbol;Acc:24143]	1	33360195	33367039	-1	p35.1	TRUE
geneid.11346	-0.162821	low.cor	235128_at	geneid.11346	11346	ENSG00000171992	SYNPO	ENSG00000171992	11346	SYNPO	Hs.435228	synaptopodin [Source:HGNC Symbol;Acc:30672]	5	149980642	150038782	1	q33.1	TRUE
geneid.1135	0.0830309	low.cor	207868_at	geneid.1135	1135	ENSG00000120903	CHRNA2	ENSG00000120903	1135	CHRNA2	Hs.57718	cholinergic receptor, nicotinic, alpha 2 (neuronal) [Source:HGNC Symbol;Acc:1956]	8	27317279	27337400	-1	p21.2	TRUE
geneid.113510	0.390913	low.cor	228736_at	geneid.113510	113510	ENSG00000163312	HELQ	ENSG00000163312	113510	HELQ	Hs.480101	helicase, POLQ-like [Source:HGNC Symbol;Acc:18536]	4	84328496	84377009	-1	q21.23	TRUE
geneid.113540	-0.0224916	low.cor	1555738_at	geneid.113540	113540	ENSG00000089505	CMTM1	ENSG00000089505	113540	CMTM1	Hs.722591	CKLF-like MARVEL transmembrane domain containing 1 [Source:HGNC Symbol;Acc:19172]	16	66600294	66613040	1	q21	TRUE
geneid.1136	0.10656	low.cor	211587_x_at	geneid.1136	1136	ENSG00000080644	CHRNA3	ENSG00000080644	1136	CHRNA3	Hs.89605	cholinergic receptor, nicotinic, alpha 3 (neuronal) [Source:HGNC Symbol;Acc:1957]	15	78885394	78913637	-1	q25.1	TRUE
geneid.113612	0.833355	high.cor	226402_at	geneid.113612	113612	ENSG00000155016	CYP2U1	ENSG00000155016	113612	CYP2U1	Hs.109087	cytochrome P450, family 2, subfamily U, polypeptide 1 [Source:HGNC Symbol;Acc:20582]	4	108852525	108874613	1	q25	TRUE
geneid.113622	0.74287	high.cor	238054_at	geneid.113622	113622	ENSG00000153531	ADPRHL1	ENSG00000153531	113622	ADPRHL1	Hs.98669	ADP-ribosylhydrolase like 1 [Source:HGNC Symbol;Acc:21303]	13	114076260	114107839	-1	q34	TRUE
geneid.113655	0.799196	high.cor	227296_at	geneid.113655	113655	ENSG00000167700	MFSD3	ENSG00000167700	113655	MFSD3	NA	major facilitator superfamily domain containing 3 [Source:HGNC Symbol;Acc:25157]	8	145734457	145736596	1	q24.3	TRUE
geneid.113675	0.88482	high.cor	228274_at	geneid.113675	113675	ENSG00000139410	SDSL	ENSG00000139410	113675	SDSL	Hs.337594	serine dehydratase-like [Source:HGNC Symbol;Acc:30404]	12	113860042	113876081	1	q24.13	TRUE
geneid.1137	0.336401	low.cor	206735_at	geneid.1137	1137	ENSG00000101204	CHRNA4	ENSG00000101204	1137	CHRNA4	Hs.602324	cholinergic receptor, nicotinic, alpha 4 (neuronal) [Source:HGNC Symbol;Acc:1958]	20	61975420	62009753	-1	q13.33	TRUE
geneid.113730	0.869134	high.cor	236285_at	geneid.113730	113730	ENSG00000130487	KLHDC7B	ENSG00000130487	113730	KLHDC7B	Hs.137007	kelch domain containing 7B [Source:HGNC Symbol;Acc:25145]	22	50986462	50989451	1	q13.33	TRUE
geneid.113746	0.14182	low.cor	1553051_s_at	geneid.113746	113746	ENSG00000177947	ODF3	ENSG00000177947	113746	ODF3	Hs.350949	outer dense fiber of sperm tails 3 [Source:HGNC Symbol;Acc:19905]	11	196738	200261	1	p15.5	TRUE
geneid.113763	0.839707	high.cor	227598_at	geneid.113763	113763	ENSG00000188707	C7orf29	ENSG00000188707	113763	ZBED6CL	Hs.655915	ZBED6 C-terminal like [Source:HGNC Symbol;Acc:21720]	7	150026938	150029808	1	q36.1	TRUE
geneid.113791	0.920599	high.cor	221756_at	geneid.113791	113791	ENSG00000100100	PIK3IP1	ENSG00000100100	113791	PIK3IP1	Hs.26670	phosphoinositide-3-kinase interacting protein 1 [Source:HGNC Symbol;Acc:24942]	22	31677579	31688520	-1	q12.2	TRUE
geneid.1138	0.948081	high.cor	206533_at	geneid.1138	1138	ENSG00000169684	CHRNA5	ENSG00000169684	1138	CHRNA5	Hs.1614	cholinergic receptor, nicotinic, alpha 5 (neuronal) [Source:HGNC Symbol;Acc:1959]	15	78857862	78887611	1	q25.1	TRUE
geneid.113802	0.927145	high.cor	225841_at	geneid.113802	113802	ENSG00000162639	HENMT1	ENSG00000162639	113802	HENMT1	Hs.7962	HEN1 methyltransferase homolog 1 (Arabidopsis) [Source:HGNC Symbol;Acc:26400]	1	109190912	109204148	-1	p13.3	TRUE
geneid.113828	0.869264	high.cor	235269_at	geneid.113828	113828	ENSG00000133477	FAM83F	ENSG00000133477	113828	FAM83F	Hs.197680	family with sequence similarity 83, member F [Source:HGNC Symbol;Acc:25148]	22	40390953	40426043	1	q13.1	TRUE
geneid.113829	0.226212	low.cor	224626_at	geneid.113829	113829	ENSG00000176087	SLC35A4	ENSG00000176087	113829	SLC35A4	Hs.406840	solute carrier family 35, member A4 [Source:HGNC Symbol;Acc:20753]	5	139944041	139948688	1	q31.3	TRUE
geneid.113835	0.864662	high.cor	210697_at	geneid.113835	113835	ENSG00000197134	ZNF257	ENSG00000197134	113835	ZNF257	Hs.283900	zinc finger protein 257 [Source:HGNC Symbol;Acc:13498]	19	22235254	22274282	1	p12	TRUE
geneid.114	0.214869	low.cor	206811_at	geneid.114	114	ENSG00000155897	ADCY8	ENSG00000155897	114	ADCY8	Hs.591859	adenylate cyclase 8 (brain) [Source:HGNC Symbol;Acc:239]	8	131792547	132054672	-1	q24.22	TRUE
geneid.1140	0.746046	high.cor	206703_at	geneid.1140	1140	ENSG00000170175	CHRNB1	ENSG00000170175	1140	CHRNB1	Hs.330386	cholinergic receptor, nicotinic, beta 1 (muscle) [Source:HGNC Symbol;Acc:1961]	17	7348380	7361026	1	p13.1	TRUE
geneid.114026	0.0792137	low.cor	1553022_at	geneid.114026	114026	ENSG00000141946	ZIM3	ENSG00000141946	114026	ZIM3	Hs.348622	zinc finger, imprinted 3 [Source:HGNC Symbol;Acc:16366]	19	57645464	57656570	-1	q13.43	TRUE
geneid.114034	0.798289	high.cor	204080_at	geneid.114034	114034	ENSG00000132773	TOE1	ENSG00000132773	114034	TOE1	Hs.525091	target of EGR1, member 1 (nuclear) [Source:HGNC Symbol;Acc:15954]	1	45805342	45809647	1	p34.1	TRUE
geneid.114049	0.776899	high.cor	207628_s_at	geneid.114049	114049	ENSG00000071462	WBSCR22	ENSG00000071462	114049	WBSCR22	Hs.604714	Williams Beuren syndrome chromosome region 22 [Source:HGNC Symbol;Acc:16405]	7	73097355	73119491	1	q11.23	TRUE
geneid.114088	0.696267	low.cor	209859_at	geneid.114088	114088	ENSG00000100505	TRIM9	ENSG00000100505	114088	TRIM9	Hs.604723	tripartite motif containing 9 [Source:HGNC Symbol;Acc:16288]	14	51441980	51562779	-1	q22.1	TRUE
geneid.1141	-0.252463	low.cor	241389_at	geneid.1141	1141	ENSG00000160716	CHRNB2	ENSG00000160716	1141	CHRNB2	Hs.2306	cholinergic receptor, nicotinic, beta 2 (neuronal) [Source:HGNC Symbol;Acc:1962]	1	154540257	154552502	1	q21.3	TRUE
geneid.114112	0.767241	high.cor	221906_at	geneid.114112	114112	ENSG00000197763	TXNRD3	ENSG00000197763	114112	TXNRD3	Hs.477475	thioredoxin reductase 3 [Source:HGNC Symbol;Acc:20667]	3	126290622	126373998	-1	q21.3	TRUE
geneid.114131	-0.00868607	low.cor	1552676_at	geneid.114131	114131	ENSG00000178473	UCN3	ENSG00000178473	114131	UCN3	Hs.511775	urocortin 3 [Source:HGNC Symbol;Acc:17781]	10	5406972	5416169	1	p15.1	TRUE
geneid.114132	0.637607	low.cor	1552910_at	geneid.114132	114132	ENSG00000161640	SIGLEC11	ENSG00000161640	114132	SIGLEC11	Hs.661852	sialic acid binding Ig-like lectin 11 [Source:HGNC Symbol;Acc:15622]	19	50452242	50464429	-1	q13.33	TRUE
geneid.114134	0.771779	high.cor	227176_at	geneid.114134	114134	ENSG00000151229	SLC2A13	ENSG00000151229	114134	SLC2A13	Hs.558595	solute carrier family 2 (facilitated glucose transporter), member 13 [Source:HGNC Symbol;Acc:15956]	12	40148823	40499891	-1	q12	TRUE
geneid.1142	0.0123645	low.cor	207859_s_at	geneid.1142	1142	ENSG00000147432	CHRNB3	ENSG00000147432	1142	CHRNB3	Hs.654576	cholinergic receptor, nicotinic, beta 3 (neuronal) [Source:HGNC Symbol;Acc:1963]	8	42552519	42592550	1	p11.21	TRUE
geneid.114294	0.638125	low.cor	1552485_at	geneid.114294	114294	ENSG00000103642	LACTB	ENSG00000103642	114294	LACTB	Hs.410388	lactamase, beta [Source:HGNC Symbol;Acc:16468]	15	63413999	63434260	1	q22.2	TRUE
geneid.114299	0.580309	low.cor	1554640_at	geneid.114299	114299	ENSG00000243444	PALM2	ENSG00000243444	114299	PALM2	Hs.591908	paralemmin 2 [Source:HGNC Symbol;Acc:15845]	9	112403068	112713755	1	q31.3	TRUE
geneid.1143	0.035455	low.cor	207516_at	geneid.1143	1143	ENSG00000117971	CHRNB4	ENSG00000117971	1143	CHRNB4	Hs.130140	cholinergic receptor, nicotinic, beta 4 (neuronal) [Source:HGNC Symbol;Acc:1964]	15	78916461	79020096	-1	q25.1	TRUE
geneid.114327	0.773853	high.cor	231026_at	geneid.114327	114327	ENSG00000096093	EFHC1	ENSG00000096093	114327	EFHC1	Hs.603726	EF-hand domain (C-terminal) containing 1 [Source:HGNC Symbol;Acc:16406]	6	52285106	52387892	1	p12.2	TRUE
geneid.1144	-0.0344179	low.cor	207024_at	geneid.1144	1144	ENSG00000135902	CHRND	ENSG00000135902	1144	CHRND	NA	cholinergic receptor, nicotinic, delta (muscle) [Source:HGNC Symbol;Acc:1965]	2	233390703	233401377	1	q37.1	TRUE
geneid.1145	0.230425	low.cor	207274_at	geneid.1145	1145	ENSG00000108556	CHRNE	ENSG00000108556	1145	CHRNE	Hs.654535	cholinergic receptor, nicotinic, epsilon (muscle) [Source:HGNC Symbol;Acc:1966]	17	4801069	4806369	-1	p13.2	TRUE
geneid.114548	0.729194	high.cor	207075_at	geneid.114548	114548	ENSG00000162711	NLRP3	ENSG00000162711	114548	NLRP3	Hs.159483	NLR family, pyrin domain containing 3 [Source:HGNC Symbol;Acc:16400]	1	247579458	247612410	1	q44	TRUE
geneid.114571	-0.0301674	low.cor	231625_at	geneid.114571	114571	ENSG00000149742	SLC22A9	ENSG00000149742	114571	SLC22A9	Hs.502772	solute carrier family 22 (organic anion transporter), member 9 [Source:HGNC Symbol;Acc:16261]	11	63137261	63177766	1	q12.3	TRUE
geneid.1146	-0.184988	low.cor	221355_at	geneid.1146	1146	ENSG00000196811	CHRNG	ENSG00000196811	1146	CHRNG	Hs.248101	cholinergic receptor, nicotinic, gamma (muscle) [Source:HGNC Symbol;Acc:1967]	2	233404437	233411113	1	q37.1	TRUE
geneid.114609	0.254408	low.cor	1552804_a_at	geneid.114609	114609	ENSG00000150455	TIRAP	ENSG00000150455	114609	TIRAP	Hs.537126	toll-interleukin 1 receptor (TIR) domain containing adaptor protein [Source:HGNC Symbol;Acc:17192]	11	126152960	126168740	1	q24.2	TRUE
geneid.114625	0.869977	high.cor	219905_at	geneid.114625	114625	ENSG00000164010	ERMAP	ENSG00000164010	114625	ERMAP	Hs.439437	erythroblast membrane-associated protein (Scianna blood group) [Source:HGNC Symbol;Acc:15743]	1	43282795	43310660	1	p34.2	TRUE
geneid.1147	0.665932	low.cor	209666_s_at	geneid.1147	1147	ENSG00000213341	CHUK	ENSG00000213341	1147	CHUK	Hs.594380	conserved helix-loop-helix ubiquitous kinase [Source:HGNC Symbol;Acc:1974]	10	101948055	101989376	-1	q24.31	TRUE
geneid.114757	0.763482	high.cor	226632_at	geneid.114757	114757	ENSG00000161544	CYGB	ENSG00000161544	114757	CYGB	Hs.95120	cytoglobin [Source:HGNC Symbol;Acc:16505]	17	74523438	74547257	-1	q25.1	TRUE
geneid.114769	0.969147	high.cor	1552701_a_at	geneid.114769	114769	ENSG00000204397	CARD16	ENSG00000204397	114769	CARD16	Hs.348365	caspase recruitment domain family, member 16 [Source:HGNC Symbol;Acc:33701]	11	104912053	104972158	-1	q22.3	TRUE
geneid.114770	0.775538	high.cor	242817_at	geneid.114770	114770	ENSG00000161031	PGLYRP2	ENSG00000161031	114770	PGLYRP2	Hs.282244	peptidoglycan recognition protein 2 [Source:HGNC Symbol;Acc:30013]	19	15579456	15609767	-1	p13.12	TRUE
geneid.114771	0.100671	low.cor	1553059_at	geneid.114771	114771	ENSG00000159527	PGLYRP3	ENSG00000159527	114771	PGLYRP3	Hs.348266	peptidoglycan recognition protein 3 [Source:HGNC Symbol;Acc:30014]	1	153270338	153283194	-1	q21.3	TRUE
geneid.114780	0.64357	low.cor	244444_at	geneid.114780	114780	ENSG00000166473	PKD1L2	ENSG00000166473	114780	PKD1L2	Hs.413525	polycystic kidney disease 1-like 2 [Source:HGNC Symbol;Acc:21715]	16	81134480	81253975	-1	q23.2	TRUE
geneid.114781	0.258037	low.cor	229867_at	geneid.114781	114781	ENSG00000183826	BTBD9	ENSG00000183826	114781	BTBD9	Hs.603858	BTB (POZ) domain containing 9 [Source:HGNC Symbol;Acc:21228]	6	38136227	38607924	-1	p21.2	TRUE
geneid.114783	0.420599	low.cor	1557103_a_at	geneid.114783	114783	ENSG00000142235	LMTK3	ENSG00000142235	114783	LMTK3	Hs.207426	lemur tyrosine kinase 3 [Source:HGNC Symbol;Acc:19295]	19	48988528	49016446	-1	q13.33	TRUE
geneid.114784	0.629829	low.cor	1557143_at	geneid.114784	114784	ENSG00000121904	CSMD2	ENSG00000121904	114784	CSMD2	Hs.656915	CUB and Sushi multiple domains 2 [Source:HGNC Symbol;Acc:19290]	1	33979609	34631443	-1	p34.3	TRUE
geneid.114785	0.8972	high.cor	227833_s_at	geneid.114785	114785	ENSG00000166987	MBD6	ENSG00000166987	114785	MBD6	Hs.524523	methyl-CpG binding domain protein 6 [Source:HGNC Symbol;Acc:20445]	12	57914493	57923931	1	q13.3	TRUE
geneid.114786	0.327327	low.cor	237802_at	geneid.114786	114786	ENSG00000206579	XKR4	ENSG00000206579	114786	XKR4	Hs.130197	XK, Kell blood group complex subunit-related family, member 4 [Source:HGNC Symbol;Acc:29394]	8	56014949	56438714	1	q12.1	TRUE
geneid.114787	0.0792715	low.cor	227975_at	geneid.114787	114787	ENSG00000169258	GPRIN1	ENSG00000169258	114787	GPRIN1	Hs.150549	G protein regulated inducer of neurite outgrowth 1 [Source:HGNC Symbol;Acc:24835]	5	176022803	176037134	-1	q35.2	TRUE
geneid.114788	0.268797	low.cor	240228_at	geneid.114788	114788	ENSG00000164796	CSMD3	ENSG00000164796	114788	CSMD3	Hs.91381	CUB and Sushi multiple domains 3 [Source:HGNC Symbol;Acc:19291]	8	113235157	114449328	-1	q23.3	TRUE
geneid.114789	0.708323	high.cor	225212_at	geneid.114789	114789	ENSG00000148339	SLC25A25	ENSG00000148339	114789	SLC25A25	Hs.5476	solute carrier family 25 (mitochondrial carrier; phosphate carrier), member 25 [Source:HGNC Symbol;Acc:20663]	9	130830480	130871524	1	q34.11	TRUE
geneid.114790	0.409061	low.cor	225713_at	geneid.114790	114790	ENSG00000144589	STK11IP	ENSG00000144589	114790	STK11IP	Hs.22410	serine/threonine kinase 11 interacting protein [Source:HGNC Symbol;Acc:19184]	2	220462582	220481173	1	q35	TRUE
geneid.114791	0.651024	low.cor	214876_s_at	geneid.114791	114791	ENSG00000153575	TUBGCP5	ENSG00000153575	114791	TUBGCP5	Hs.533898	tubulin, gamma complex associated protein 5 [Source:HGNC Symbol;Acc:18600]	15	22833395	22873892	1	q11.2	TRUE
geneid.114792	0.49475	low.cor	1553765_a_at	geneid.114792	114792	ENSG00000186231	KLHL32	ENSG00000186231	114792	KLHL32	Hs.45056	kelch-like family member 32 [Source:HGNC Symbol;Acc:21221]	6	97372605	97588630	1	q16.1	TRUE
geneid.114793	0.886635	high.cor	226184_at	geneid.114793	114793	ENSG00000157827	FMNL2	ENSG00000157827	114793	FMNL2	Hs.638026	formin-like 2 [Source:HGNC Symbol;Acc:18267]	2	153191751	153506348	1	q23.3	TRUE
geneid.114794	0.377171	low.cor	1559072_a_at	geneid.114794	114794	ENSG00000166897	ELFN2	ENSG00000166897	114794	ELFN2	Hs.660812	extracellular leucine-rich repeat and fibronectin type III domain containing 2 [Source:HGNC Symbol;Acc:29396]	22	37764000	37823505	-1	q13.1	TRUE
geneid.114795	0.272167	low.cor	236824_at	geneid.114795	114795	ENSG00000139364	TMEM132B	ENSG00000139364	114795	TMEM132B	Hs.524838	transmembrane protein 132B [Source:HGNC Symbol;Acc:29397]	12	125671382	126146917	1	q24.31	TRUE
geneid.114798	0.32979	low.cor	236734_at	geneid.114798	114798	ENSG00000178235	SLITRK1	ENSG00000178235	114798	SLITRK1	Hs.415478	SLIT and NTRK-like family, member 1 [Source:HGNC Symbol;Acc:20297]	13	84451344	84456528	-1	q31.1	TRUE
geneid.114799	0.727249	high.cor	226866_at	geneid.114799	114799	ENSG00000141446	ESCO1	ENSG00000141446	114799	ESCO1	Hs.464733	establishment of sister chromatid cohesion N-acetyltransferase 1 [Source:HGNC Symbol;Acc:24645]	18	19109242	19180845	-1	q11.2	TRUE
geneid.114800	0.886894	high.cor	235228_at	geneid.114800	114800	ENSG00000055813	CCDC85A	ENSG00000055813	114800	CCDC85A	Hs.117136	coiled-coil domain containing 85A [Source:HGNC Symbol;Acc:29400]	2	56411258	56613308	1	p16.1	TRUE
geneid.114801	0.710397	high.cor	234994_at	geneid.114801	114801	ENSG00000164484	TMEM200A	ENSG00000164484	114801	TMEM200A	Hs.591341	transmembrane protein 200A [Source:HGNC Symbol;Acc:21075]	6	130686879	130764208	1	q23.1	TRUE
geneid.114803	0.836466	high.cor	225760_at	geneid.114803	114803	ENSG00000162601	MYSM1	ENSG00000162601	114803	MYSM1	Hs.622875	Myb-like, SWIRM and MPN domains 1 [Source:HGNC Symbol;Acc:29401]	1	59120411	59165764	-1	p32.1	TRUE
geneid.114804	0.805613	high.cor	226433_at	geneid.114804	114804	ENSG00000141576	RNF157	ENSG00000141576	114804	RNF157	Hs.500643	ring finger protein 157 [Source:HGNC Symbol;Acc:29402]	17	74138534	74236454	-1	q25.1	TRUE
geneid.114805	0.410099	low.cor	236536_at	geneid.114805	114805	ENSG00000144278	GALNT13	ENSG00000144278	114805	GALNT13	Hs.470277	UDP-N-acetyl-alpha-D-galactosamine:polypeptide N-acetylgalactosaminyltransferase 13 (GalNAc-T13) [Source:HGNC Symbol;Acc:23242]	2	154728426	155310361	1	q23.3	TRUE
geneid.114815	0.8049	high.cor	228194_s_at	geneid.114815	114815	ENSG00000108018	SORCS1	ENSG00000108018	114815	SORCS1	NA	sortilin-related VPS10 domain containing receptor 1 [Source:HGNC Symbol;Acc:16697]	10	108333421	108924292	-1	q25.1	TRUE
geneid.114818	0.866088	high.cor	229310_at	geneid.114818	114818	ENSG00000119771	KLHL29	ENSG00000119771	114818	KLHL29	Hs.130593	kelch-like family member 29 [Source:HGNC Symbol;Acc:29404]	2	23608088	23931481	1	p24.1	TRUE
geneid.114821	0.913145	high.cor	244758_at	geneid.114821	114821	ENSG00000232040	SCAND3	ENSG00000232040	114821	SCAND3	Hs.176980	SCAN domain containing 3 [Source:HGNC Symbol;Acc:13851]	6	28539407	28583989	-1	p22.1	TRUE
geneid.114822	0.251167	low.cor	235998_at	geneid.114822	114822	ENSG00000158106	RHPN1	ENSG00000158106	114822	RHPN1	Hs.521912	rhophilin, Rho GTPase binding protein 1 [Source:HGNC Symbol;Acc:19973]	8	144451057	144466390	1	q24.3	TRUE
geneid.114823	0.822206	high.cor	224673_at	geneid.114823	114823	ENSG00000167615	LENG8	ENSG00000167615	114823	LENG8	Hs.502378	leukocyte receptor cluster (LRC) member 8 [Source:HGNC Symbol;Acc:15500]	19	54960065	54973217	1	q13.42	TRUE
geneid.114825	0.448924	low.cor	228336_at	geneid.114825	114825	ENSG00000170234	PWWP2A	ENSG00000170234	114825	PWWP2A	Hs.438851	PWWP domain containing 2A [Source:HGNC Symbol;Acc:29406]	5	159488808	159546430	-1	q33.3	TRUE
geneid.114826	0.578623	low.cor	229175_at	geneid.114826	114826	ENSG00000186532	SMYD4	ENSG00000186532	114826	SMYD4	Hs.514602	SET and MYND domain containing 4 [Source:HGNC Symbol;Acc:21067]	17	1682779	1733928	-1	p13.3	TRUE
geneid.114827	0.367319	low.cor	1563830_a_at	geneid.114827	114827	ENSG00000142621	FHAD1	ENSG00000142621	114827	FHAD1	Hs.659997	forkhead-associated (FHA) phosphopeptide binding domain 1 [Source:HGNC Symbol;Acc:29408]	1	15573768	15726858	1	p36.21	TRUE
geneid.114836	0.822855	high.cor	1552497_a_at	geneid.114836	114836	ENSG00000162739	SLAMF6	ENSG00000162739	114836	SLAMF6	Hs.492348	SLAM family member 6 [Source:HGNC Symbol;Acc:21392]	1	160454820	160493052	-1	q23.2	TRUE
geneid.114876	0.838929	high.cor	208158_s_at	geneid.114876	114876	ENSG00000141447	OSBPL1A	ENSG00000141447	114876	OSBPL1A	Hs.370725	oxysterol binding protein-like 1A [Source:HGNC Symbol;Acc:16398]	18	21742008	21977844	-1	q11.2	TRUE
geneid.114879	0.714869	high.cor	223464_at	geneid.114879	114879	ENSG00000021762	OSBPL5	ENSG00000021762	114879	OSBPL5	Hs.436166	oxysterol binding protein-like 5 [Source:HGNC Symbol;Acc:16392]	11	3108346	3187969	-1	p15.4	TRUE
geneid.114880	0.75901	high.cor	236261_at	geneid.114880	114880	ENSG00000079156	OSBPL6	ENSG00000079156	114880	OSBPL6	Hs.738572	oxysterol binding protein-like 6 [Source:HGNC Symbol;Acc:16388]	2	179059208	179264160	1	q31.2	TRUE
geneid.114881	0.808335	high.cor	227946_at	geneid.114881	114881	ENSG00000006025	OSBPL7	ENSG00000006025	114881	OSBPL7	Hs.463320	oxysterol binding protein-like 7 [Source:HGNC Symbol;Acc:16387]	17	45884738	45899200	-1	q21.32	TRUE
geneid.114882	0.638551	low.cor	212585_at	geneid.114882	114882	ENSG00000091039	OSBPL8	ENSG00000091039	114882	OSBPL8	Hs.430849	oxysterol binding protein-like 8 [Source:HGNC Symbol;Acc:16396]	12	76745577	76953589	-1	q21.2	TRUE
geneid.114883	0.931237	high.cor	218047_at	geneid.114883	114883	ENSG00000117859	OSBPL9	ENSG00000117859	114883	OSBPL9	NA	oxysterol binding protein-like 9 [Source:HGNC Symbol;Acc:16386]	1	52042851	52254889	1	p32.3	TRUE
geneid.114884	0.63132	low.cor	219073_s_at	geneid.114884	114884	ENSG00000144645	OSBPL10	ENSG00000144645	114884	OSBPL10	Hs.611744	oxysterol binding protein-like 10 [Source:HGNC Symbol;Acc:16395]	3	31699382	32119072	-1	p22.3	TRUE
geneid.114885	0.723684	high.cor	218304_s_at	geneid.114885	114885	ENSG00000144909	OSBPL11	ENSG00000144909	114885	OSBPL11	Hs.477440	oxysterol binding protein-like 11 [Source:HGNC Symbol;Acc:16397]	3	125247702	125313934	-1	q21.2	TRUE
geneid.114897	0.452295	low.cor	220975_s_at	geneid.114897	114897	ENSG00000173918	C1QTNF1	ENSG00000173918	114897	C1QTNF1	Hs.201398	C1q and tumor necrosis factor related protein 1 [Source:HGNC Symbol;Acc:14324]	17	77018896	77045870	1	q25.3	TRUE
geneid.114898	0.719471	high.cor	223749_at	geneid.114898	114898	ENSG00000145861	C1QTNF2	ENSG00000145861	114898	C1QTNF2	Hs.110062	C1q and tumor necrosis factor related protein 2 [Source:HGNC Symbol;Acc:14325]	5	159774758	159797648	-1	q33.3	TRUE
geneid.114899	0.962017	high.cor	220988_s_at	geneid.114899	114899	ENSG00000082196	C1QTNF3	ENSG00000082196	114899	C1QTNF3	Hs.603217	C1q and tumor necrosis factor related protein 3 [Source:HGNC Symbol;Acc:14326]	5	33987279	34124633	-1	p13.2	TRUE
geneid.1149	0.835494	high.cor	221295_at	geneid.1149	1149	ENSG00000176194	CIDEA	ENSG00000176194	1149	CIDEA	Hs.249129	cell death-inducing DFFA-like effector a [Source:HGNC Symbol;Acc:1976]	18	12254318	12277594	1	p11.21	TRUE
geneid.114900	0.604421	low.cor	223708_at	geneid.114900	114900	ENSG00000172247	C1QTNF4	ENSG00000172247	114900	C1QTNF4	NA	C1q and tumor necrosis factor related protein 4 [Source:HGNC Symbol;Acc:14346]	11	47611216	47616211	-1	p11.2	TRUE
geneid.114904	0.63845	low.cor	223571_at	geneid.114904	114904	ENSG00000133466	C1QTNF6	ENSG00000133466	114904	C1QTNF6	Hs.22011	C1q and tumor necrosis factor related protein 6 [Source:HGNC Symbol;Acc:14343]	22	37576207	37595425	-1	q12.3	TRUE
geneid.114905	0.883588	high.cor	239349_at	geneid.114905	114905	ENSG00000163145	C1QTNF7	ENSG00000163145	114905	C1QTNF7	Hs.153714	C1q and tumor necrosis factor related protein 7 [Source:HGNC Symbol;Acc:14342]	4	15341442	15447790	1	p15.32	TRUE
geneid.114907	0.827586	high.cor	225328_at	geneid.114907	114907	ENSG00000156804	FBXO32	ENSG00000156804	114907	FBXO32	Hs.403933	F-box protein 32 [Source:HGNC Symbol;Acc:16731]	8	124510129	124553446	-1	q24.13	TRUE
geneid.114908	0.849948	high.cor	211967_at	geneid.114908	114908	ENSG00000152558	TMEM123	ENSG00000152558	114908	TMEM123	Hs.503709	transmembrane protein 123 [Source:HGNC Symbol;Acc:30138]	11	102267063	102341115	-1	q22.2	TRUE
geneid.114926	0.782992	high.cor	225534_at	geneid.114926	114926	ENSG00000176209	C8orf40	ENSG00000176209	114926	SMIM19	Hs.655320	small integral membrane protein 19 [Source:HGNC Symbol;Acc:25166]	8	42396298	42409603	1	p11.21	TRUE
geneid.114932	0.841003	high.cor	212199_at	geneid.114932	114932	ENSG00000178988	MRFAP1L1	ENSG00000178988	114932	MRFAP1L1	Hs.593159	Morf4 family associated protein 1-like 1 [Source:HGNC Symbol;Acc:28796]	4	6709428	6711607	-1	p16.1	TRUE
geneid.114960	-0.133091	low.cor	1553641_a_at	geneid.114960	114960	ENSG00000213265	TSGA13	ENSG00000213265	114960	TSGA13	Hs.592266	testis specific, 13 [Source:HGNC Symbol;Acc:12369]	7	130353488	130372268	-1	q32.2	TRUE
geneid.114971	0.726731	high.cor	229535_at	geneid.114971	114971	ENSG00000110536	PTPMT1	ENSG00000110536	114971	PTPMT1	Hs.656205	protein tyrosine phosphatase, mitochondrial 1 [Source:HGNC Symbol;Acc:26965]	11	47586982	47595013	1	p11.2	TRUE
geneid.114984	0.739176	high.cor	226079_at	geneid.114984	114984	ENSG00000162076	FLYWCH2	ENSG00000162076	114984	FLYWCH2	NA	FLYWCH family member 2 [Source:HGNC Symbol;Acc:25178]	16	2933187	2949383	1	p13.3	TRUE
geneid.114987	0.351893	low.cor	241919_x_at	geneid.114987	114987	ENSG00000148225	WDR31	ENSG00000148225	114987	WDR31	Hs.614567	WD repeat domain 31 [Source:HGNC Symbol;Acc:21421]	9	116075502	116102578	-1	q32	TRUE
geneid.114990	0.784936	high.cor	225867_at	geneid.114990	114990	ENSG00000168140	VASN	ENSG00000168140	114990	VASN	Hs.372579	vasorin [Source:HGNC Symbol;Acc:18517]	16	4421849	4433529	1	p13.3	TRUE
geneid.114991	0.681812	low.cor	226590_at	geneid.114991	114991	ENSG00000157657	ZNF618	ENSG00000157657	114991	ZNF618	Hs.349208	zinc finger protein 618 [Source:HGNC Symbol;Acc:29416]	9	116638562	116818871	1	q32	TRUE
geneid.115	0.889422	high.cor	204497_at	geneid.115	115	ENSG00000162104	ADCY9	ENSG00000162104	115	ADCY9	Hs.391860	adenylate cyclase 9 [Source:HGNC Symbol;Acc:240]	16	4003388	4166186	-1	p13.3	TRUE
geneid.115004	0.831216	high.cor	1559051_s_at	geneid.115004	115004	ENSG00000164430	MB21D1	ENSG00000164430	115004	MB21D1	Hs.658405	Mab-21 domain containing 1 [Source:HGNC Symbol;Acc:21367]	6	74123238	74161999	-1	q13	TRUE
geneid.115019	0.514065	low.cor	242271_at	geneid.115019	115019	ENSG00000174502	SLC26A9	ENSG00000174502	115019	SLC26A9	Hs.164073	solute carrier family 26, member 9 [Source:HGNC Symbol;Acc:14469]	1	205882176	205912588	-1	q32.1	TRUE
geneid.115024	0.924812	high.cor	225044_at	geneid.115024	115024	ENSG00000141698	NT5C3L	ENSG00000141698	115024	NT5C3B	Hs.237536	5'-nucleotidase, cytosolic IIIB [Source:HGNC Symbol;Acc:28300]	17	39981335	39992523	-1	q21.2	TRUE
geneid.115098	0.725823	high.cor	225454_at	geneid.115098	115098	ENSG00000007080	CCDC124	ENSG00000007080	115098	CCDC124	NA	coiled-coil domain containing 124 [Source:HGNC Symbol;Acc:25171]	19	18043825	18054800	1	p13.11	TRUE
geneid.115106	0.785779	high.cor	225297_at	geneid.115106	115106	ENSG00000152240	HAUS1	ENSG00000152240	115106	HAUS1	NA	HAUS augmin-like complex, subunit 1 [Source:HGNC Symbol;Acc:25174]	18	43684298	43708299	1	q21.1	TRUE
geneid.115111	0.144931	low.cor	1552827_s_at	geneid.115111	115111	ENSG00000147606	SLC26A7	ENSG00000147606	115111	SLC26A7	Hs.354013	solute carrier family 26, member 7 [Source:HGNC Symbol;Acc:14467]	8	92221722	92410378	1	q21.3	TRUE
geneid.115123	0.150311	low.cor	230385_at	geneid.115123	115123	ENSG00000173926	2013-03-03	ENSG00000173926	115123	2013-03-03	Hs.132441	membrane-associated ring finger (C3HC4) 3, E3 ubiquitin protein ligase [Source:HGNC Symbol;Acc:28728]	5	126203406	126366500	-1	q23.2	TRUE
geneid.115196	0.724008	high.cor	242864_at	geneid.115196	115196	ENSG00000172006	ZNF554	ENSG00000172006	115196	ZNF554	Hs.307043	zinc finger protein 554 [Source:HGNC Symbol;Acc:26629]	19	2819872	2835771	1	p13.3	TRUE
geneid.1152	0.859736	high.cor	200884_at	geneid.1152	1152	ENSG00000166165	CKB	ENSG00000166165	1152	CKB	NA	creatine kinase, brain [Source:HGNC Symbol;Acc:1991]	14	103985996	103989448	-1	q32.32	TRUE
geneid.115207	0.871338	high.cor	212192_at	geneid.115207	115207	ENSG00000178695	KCTD12	ENSG00000178695	115207	KCTD12	Hs.630569	potassium channel tetramerization domain containing 12 [Source:HGNC Symbol;Acc:14678]	13	77454312	77460540	-1	q22.3	TRUE
geneid.115209	0.8014	high.cor	226019_at	geneid.115209	115209	ENSG00000162600	OMA1	ENSG00000162600	115209	OMA1	Hs.425769	OMA1 zinc metallopeptidase [Source:HGNC Symbol;Acc:29661]	1	58881056	59012474	-1	p32.1	TRUE
geneid.115265	0.793752	high.cor	228057_at	geneid.115265	115265	ENSG00000145358	DDIT4L	ENSG00000145358	115265	DDIT4L	Hs.480378	DNA-damage-inducible transcript 4-like [Source:HGNC Symbol;Acc:30555]	4	101107027	101111939	-1	q24	TRUE
geneid.115273	0.843985	high.cor	1552846_s_at	geneid.115273	115273	ENSG00000188060	RAB42	ENSG00000188060	115273	RAB42	Hs.660005	RAB42, member RAS oncogene family [Source:HGNC Symbol;Acc:28702]	1	28918712	28921955	1	p35.3	TRUE
geneid.115286	0.779686	high.cor	225862_at	geneid.115286	115286	ENSG00000144741	SLC25A26	ENSG00000144741	115286	SLC25A26	Hs.379386	solute carrier family 25 (S-adenosylmethionine carrier), member 26 [Source:HGNC Symbol;Acc:20661]	3	66119285	66438530	1	p14.1	TRUE
geneid.115294	0.763093	high.cor	226119_at	geneid.115294	115294	ENSG00000168300	PCMTD1	ENSG00000168300	115294	PCMTD1	Hs.671268	protein-L-isoaspartate (D-aspartate) O-methyltransferase domain containing 1 [Source:HGNC Symbol;Acc:30483]	8	52730140	52811735	-1	q11.23	TRUE
geneid.1153	0.768408	high.cor	225191_at	geneid.1153	1153	ENSG00000099622	CIRBP	ENSG00000099622	1153	CIRBP	Hs.618145	cold inducible RNA binding protein [Source:HGNC Symbol;Acc:1982]	19	1259384	1274879	1	p13.3	TRUE
geneid.115330	0.619523	low.cor	228770_at	geneid.115330	115330	ENSG00000164849	GPR146	ENSG00000164849	115330	GPR146	Hs.585007	G protein-coupled receptor 146 [Source:HGNC Symbol;Acc:21718]	7	1084212	1098897	1	p22.3	TRUE
geneid.115350	0.748898	high.cor	243968_x_at	geneid.115350	115350	ENSG00000163534	FCRL1	ENSG00000163534	115350	FCRL1	Hs.656112	Fc receptor-like 1 [Source:HGNC Symbol;Acc:18509]	1	157764193	157789895	-1	q23.1	TRUE
geneid.115352	0.624384	low.cor	1553196_a_at	geneid.115352	115352	ENSG00000160856	FCRL3	ENSG00000160856	115352	FCRL3	Hs.292449	Fc receptor-like 3 [Source:HGNC Symbol;Acc:18506]	1	157644111	157670647	-1	q23.1	TRUE
geneid.115353	0.833938	high.cor	215084_s_at	geneid.115353	115353	ENSG00000116212	LRRC42	ENSG00000116212	115353	LRRC42	Hs.40094	leucine rich repeat containing 42 [Source:HGNC Symbol;Acc:28792]	1	54411750	54433841	1	p32.3	TRUE
geneid.115361	0.886116	high.cor	235175_at	geneid.115361	115361	ENSG00000162654	GBP4	ENSG00000162654	115361	GBP4	Hs.409925	guanylate binding protein 4 [Source:HGNC Symbol;Acc:20480]	1	89646831	89664615	-1	p22.2	TRUE
geneid.115362	0.933692	high.cor	238581_at	geneid.115362	115362	ENSG00000154451	GBP5	ENSG00000154451	115362	GBP5	Hs.513726	guanylate binding protein 5 [Source:HGNC Symbol;Acc:19895]	1	89724633	89738544	-1	p22.2	TRUE
geneid.115399	0.358439	low.cor	232554_at	geneid.115399	115399	ENSG00000161328	LRRC56	ENSG00000161328	115399	LRRC56	NA	leucine rich repeat containing 56 [Source:HGNC Symbol;Acc:25430]	11	537527	554916	1	p15.5	TRUE
geneid.1154	0.840809	high.cor	223961_s_at	geneid.1154	1154	ENSG00000114737	CISH	ENSG00000114737	1154	CISH	Hs.8257	cytokine inducible SH2-containing protein [Source:HGNC Symbol;Acc:1984]	3	50643921	50649262	-1	p21.2	TRUE
geneid.115416	0.80678	high.cor	226385_s_at	geneid.115416	115416	ENSG00000156928	C7orf30	ENSG00000156928	115416	MALSU1	Hs.87385	mitochondrial assembly of ribosomal large subunit 1 [Source:HGNC Symbol;Acc:21721]	7	23338358	23351348	1	p15.3	TRUE
geneid.115426	0.869393	high.cor	225610_at	geneid.115426	115426	ENSG00000147854	UHRF2	ENSG00000147854	115426	UHRF2	Hs.493401	ubiquitin-like with PHD and ring finger domains 2, E3 ubiquitin protein ligase [Source:HGNC Symbol;Acc:12557]	9	6413151	6507054	1	p24.1	TRUE
geneid.1155	0.710656	high.cor	216194_s_at	geneid.1155	1155	ENSG00000105254	TBCB	ENSG00000105254	1155	TBCB	Hs.31053	tubulin folding cofactor B [Source:HGNC Symbol;Acc:1989]	19	36605191	36616849	1	q13.12	TRUE
geneid.115509	0.847485	high.cor	227294_at	geneid.115509	115509	ENSG00000156853	ZNF689	ENSG00000156853	115509	ZNF689	Hs.454685	zinc finger protein 689 [Source:HGNC Symbol;Acc:25173]	16	30613879	30635333	-1	p11.2	TRUE
geneid.115548	0.777677	high.cor	228220_at	geneid.115548	115548	ENSG00000157107	FCHO2	ENSG00000157107	115548	FCHO2	Hs.165762	FCH domain only 2 [Source:HGNC Symbol;Acc:25180]	5	72251808	72386349	1	q13.2	TRUE
geneid.115557	0.516982	low.cor	227427_at	geneid.115557	115557	ENSG00000240771	ARHGEF25	ENSG00000240771	115557	ARHGEF25	NA	Rho guanine nucleotide exchange factor (GEF) 25 [Source:HGNC Symbol;Acc:30275]	12	58003963	58013162	1	q13.3	TRUE
geneid.115560	0.58867	low.cor	1562386_s_at	geneid.115560	115560	ENSG00000186446	ZNF501	ENSG00000186446	115560	ZNF501	Hs.401045	zinc finger protein 501 [Source:HGNC Symbol;Acc:23717]	3	44771088	44778575	1	p21.31	TRUE
geneid.115572	0.866671	high.cor	229518_at	geneid.115572	115572	ENSG00000158246	FAM46B	ENSG00000158246	115572	FAM46B	Hs.632378	family with sequence similarity 46, member B [Source:HGNC Symbol;Acc:28273]	1	27331511	27339327	-1	p36.11	TRUE
geneid.115584	0.218628	low.cor	237254_at	geneid.115584	115584	ENSG00000158865	SLC5A11	ENSG00000158865	115584	SLC5A11	Hs.164118	solute carrier family 5 (sodium/glucose cotransporter), member 11 [Source:HGNC Symbol;Acc:23091]	16	24857162	24922949	1	p12.1	TRUE
geneid.115650	0.069873	low.cor	1552892_at	geneid.115650	115650	ENSG00000159958	TNFRSF13C	ENSG00000159958	115650	TNFRSF13C	Hs.344088	tumor necrosis factor receptor superfamily, member 13C [Source:HGNC Symbol;Acc:17755]	22	42321045	42322822	-1	q13.2	TRUE
geneid.115653	0.247934	low.cor	216676_x_at	geneid.115653	115653	ENSG00000242019	KIR3DL3	ENSG00000242019	115653	KIR3DL3	NA	killer cell immunoglobulin-like receptor, three domains, long cytoplasmic tail, 3 [Source:HGNC Symbol;Acc:16312]	19	55235984	55248003	1	q13.42	TRUE
geneid.115677	0.9451	high.cor	226992_at	geneid.115677	115677	ENSG00000163072	NOSTRIN	ENSG00000163072	115677	NOSTRIN	Hs.189780	nitric oxide synthase trafficker [Source:HGNC Symbol;Acc:20203]	2	169643049	169722024	1	q24.3	TRUE
geneid.115701	0.817993	high.cor	228367_at	geneid.115701	115701	ENSG00000198796	ALPK2	ENSG00000198796	115701	ALPK2	Hs.712292	alpha-kinase 2 [Source:HGNC Symbol;Acc:20565]	18	56148479	56296189	-1	q21.32	TRUE
geneid.115703	0.443285	low.cor	213827_at	geneid.115703	115703	ENSG00000004777	ARHGAP33	ENSG00000004777	115703	ARHGAP33	Hs.515364	Rho GTPase activating protein 33 [Source:HGNC Symbol;Acc:23085]	19	36265434	36279724	1	q13.12	TRUE
geneid.115704	0.260824	low.cor	226411_at	geneid.115704	115704	ENSG00000142459	EVI5L	ENSG00000142459	115704	EVI5L	Hs.26870	ecotropic viral integration site 5-like [Source:HGNC Symbol;Acc:30464]	19	7895119	7929862	1	p13.2	TRUE
geneid.115708	0.263741	low.cor	52741_at	geneid.115708	115708	ENSG00000166166	TRMT61A	ENSG00000166166	115708	TRMT61A	Hs.525610	tRNA methyltransferase 61 homolog A (S. cerevisiae) [Source:HGNC Symbol;Acc:23790]	14	103995521	104003410	1	q32.32	TRUE
geneid.115727	0.0805678	low.cor	240862_at	geneid.115727	115727	ENSG00000171777	RASGRP4	ENSG00000171777	115727	RASGRP4	Hs.130434	RAS guanyl releasing protein 4 [Source:HGNC Symbol;Acc:18958]	19	38899695	38916945	-1	q13.2	TRUE
geneid.115749	0.334392	low.cor	236840_at	geneid.115749	115749	ENSG00000185306	C12orf56	ENSG00000185306	115749	C12orf56	Hs.535190	chromosome 12 open reading frame 56 [Source:HGNC Symbol;Acc:26967]	12	64660217	64784972	-1	q14.2	TRUE
geneid.115752	0.822271	high.cor	235005_at	geneid.115752	115752	ENSG00000166938	DIS3L	ENSG00000166938	115752	DIS3L	Hs.446251	DIS3 mitotic control homolog (S. cerevisiae)-like [Source:HGNC Symbol;Acc:28698]	15	66585555	66626236	1	q22.31	TRUE
geneid.115761	0.208582	low.cor	1552693_at	geneid.115761	115761	ENSG00000152213	ARL11	ENSG00000152213	115761	ARL11	Hs.558599	ADP-ribosylation factor-like 11 [Source:HGNC Symbol;Acc:24046]	13	50202435	50208008	1	q14.2	TRUE
geneid.115795	0.0333182	low.cor	231531_at	geneid.115795	115795	ENSG00000163705	C3orf24	ENSG00000163705	115795	FANCD2OS	Hs.190413	FANCD2 opposite strand [Source:HGNC Symbol;Acc:28623]	3	10123001	10149915	-1	p25.3	TRUE
geneid.1158	0.398756	low.cor	204810_s_at	geneid.1158	1158	ENSG00000104879	CKM	ENSG00000104879	1158	CKM	Hs.334347	creatine kinase, muscle [Source:HGNC Symbol;Acc:1994]	19	45809672	45826235	-1	q13.32	TRUE
geneid.115811	0.459489	low.cor	1552540_s_at	geneid.115811	115811	ENSG00000166578	IQCD	ENSG00000166578	115811	IQCD	Hs.688476	IQ motif containing D [Source:HGNC Symbol;Acc:25168]	12	113633246	113658899	-1	q24.13	TRUE
geneid.115817	0.804252	high.cor	213279_at	geneid.115817	115817	ENSG00000157379	DHRS1	ENSG00000157379	115817	DHRS1	Hs.348350	dehydrogenase/reductase (SDR family) member 1 [Source:HGNC Symbol;Acc:16445]	14	24759804	24769039	-1	q12	TRUE
geneid.115825	0.772945	high.cor	227490_at	geneid.115825	115825	ENSG00000139668	WDFY2	ENSG00000139668	115825	WDFY2	Hs.208550	WD repeat and FYVE domain containing 2 [Source:HGNC Symbol;Acc:20482]	13	52158644	52336171	1	q14.3	TRUE
geneid.115827	0.225888	low.cor	242328_at	geneid.115827	115827	ENSG00000152932	RAB3C	ENSG00000152932	115827	RAB3C	Hs.4290	RAB3C, member RAS oncogene family [Source:HGNC Symbol;Acc:30269]	5	57878048	58155213	1	q11.2	TRUE
geneid.115861	0.0801141	low.cor	1553755_at	geneid.115861	115861	ENSG00000171773	NXNL1	ENSG00000171773	115861	NXNL1	NA	nucleoredoxin-like 1 [Source:HGNC Symbol;Acc:25179]	19	17566234	17571763	-1	p13.11	TRUE
geneid.115908	0.784094	high.cor	225681_at	geneid.115908	115908	ENSG00000164932	CTHRC1	ENSG00000164932	115908	CTHRC1	Hs.405614	collagen triple helix repeat containing 1 [Source:HGNC Symbol;Acc:18831]	8	104383743	104395225	1	q22.3	TRUE
geneid.115939	0.673451	low.cor	213105_s_at	geneid.115939	115939	ENSG00000007520	C16orf42	ENSG00000007520	115939	TSR3	Hs.134846	TSR3, 20S rRNA accumulation, homolog (S. cerevisiae) [Source:HGNC Symbol;Acc:14175]	16	1399241	1401912	-1	p13.3	TRUE
geneid.115948	0.636959	low.cor	230807_at	geneid.115948	115948	ENSG00000198003	CCDC151	ENSG00000198003	115948	CCDC151	Hs.124010	coiled-coil domain containing 151 [Source:HGNC Symbol;Acc:28303]	19	11531272	11546603	-1	p13.2	TRUE
geneid.115950	0.551983	low.cor	228864_at	geneid.115950	115950	ENSG00000161914	ZNF653	ENSG00000161914	115950	ZNF653	Hs.465928	zinc finger protein 653 [Source:HGNC Symbol;Acc:25196]	19	11594242	11616738	-1	p13.2	TRUE
geneid.115992	0.845346	high.cor	227726_at	geneid.115992	115992	ENSG00000158717	RNF166	ENSG00000158717	115992	RNF166	Hs.513804	ring finger protein 166 [Source:HGNC Symbol;Acc:28856]	16	88762903	88772829	-1	q24.3	TRUE
geneid.116	0.862004	high.cor	230237_at	geneid.116	116	ENSG00000141433	ADCYAP1	ENSG00000141433	116	ADCYAP1	Hs.601948	adenylate cyclase activating polypeptide 1 (pituitary) [Source:HGNC Symbol;Acc:241]	18	904944	912173	1	p11.32	TRUE
geneid.1160	0.495528	low.cor	205295_at	geneid.1160	1160	ENSG00000131730	CKMT2	ENSG00000131730	1160	CKMT2	Hs.80691	creatine kinase, mitochondrial 2 (sarcomeric) [Source:HGNC Symbol;Acc:1996]	5	80529104	80562216	1	q14.1	TRUE
geneid.116028	0.967073	high.cor	226456_at	geneid.116028	116028	ENSG00000175643	RMI2	ENSG00000175643	116028	RMI2	Hs.347524	RecQ mediated genome instability 2 [Source:HGNC Symbol;Acc:28349]	16	11343476	11445619	1	p13.13	TRUE
geneid.116039	0.927081	high.cor	213568_at	geneid.116039	116039	ENSG00000164920	OSR2	ENSG00000164920	116039	OSR2	Hs.253247	odd-skipped related 2 (Drosophila) [Source:HGNC Symbol;Acc:15830]	8	99956631	99964332	1	q22.2	TRUE
geneid.116064	0.573243	low.cor	225479_at	geneid.116064	116064	ENSG00000163428	LRRC58	ENSG00000163428	116064	LRRC58	Hs.518084	leucine rich repeat containing 58 [Source:HGNC Symbol;Acc:26968]	3	120043356	120068186	-1	q13.33	TRUE
geneid.116068	0.588336	low.cor	226321_at	geneid.116068	116068	ENSG00000176018	LYSMD3	ENSG00000176018	116068	LYSMD3	Hs.136235	LysM, putative peptidoglycan-binding, domain containing 3 [Source:HGNC Symbol;Acc:26969]	5	89811428	89825401	-1	q14.3	TRUE
geneid.116071	0.875745	high.cor	228439_at	geneid.116071	116071	ENSG00000168062	BATF2	ENSG00000168062	116071	BATF2	Hs.124840	basic leucine zipper transcription factor, ATF-like 2 [Source:HGNC Symbol;Acc:25163]	11	64755415	64764517	-1	q13.1	TRUE
geneid.116085	0.15057	low.cor	237799_at	geneid.116085	116085	ENSG00000197891	SLC22A12	ENSG00000197891	116085	SLC22A12	Hs.174424	solute carrier family 22 (organic anion/urate transporter), member 12 [Source:HGNC Symbol;Acc:17989]	11	64358113	64369820	1	q13.1	TRUE
geneid.116092	0.788372	high.cor	224825_at	geneid.116092	116092	ENSG00000101457	DNTTIP1	ENSG00000101457	116092	DNTTIP1	NA	deoxynucleotidyltransferase, terminal, interacting protein 1 [Source:HGNC Symbol;Acc:16160]	20	44420576	44440066	1	q13.12	TRUE
geneid.116093	0.461304	low.cor	1552674_at	geneid.116093	116093	ENSG00000174325	DIRC1	ENSG00000174325	116093	DIRC1	Hs.470892	disrupted in renal carcinoma 1 [Source:HGNC Symbol;Acc:15760]	2	189598882	189654831	-1	q32.2	TRUE
geneid.1161	0.714869	high.cor	205162_at	geneid.1161	1161	ENSG00000049167	ERCC8	ENSG00000049167	1161	ERCC8	NA	excision repair cross-complementing rodent repair deficiency, complementation group 8 [Source:HGNC Symbol;Acc:3439]	5	60169658	60240900	-1	q12.1	TRUE
geneid.116113	0.413793	low.cor	229763_at	geneid.116113	116113	ENSG00000137166	FOXP4	ENSG00000137166	116113	FOXP4	Hs.131436	forkhead box P4 [Source:HGNC Symbol;Acc:20842]	6	41514164	41570122	1	p21.1	TRUE
geneid.116115	0.413015	low.cor	228229_at	geneid.116115	116115	ENSG00000167625	ZNF526	ENSG00000167625	116115	ZNF526	Hs.137282	zinc finger protein 526 [Source:HGNC Symbol;Acc:29415]	19	42724423	42732353	1	q13.2	TRUE
geneid.116135	0.426173	low.cor	229085_at	geneid.116135	116135	ENSG00000179796	LRRC3B	ENSG00000179796	116135	LRRC3B	Hs.517868	leucine rich repeat containing 3B [Source:HGNC Symbol;Acc:28105]	3	26664297	26752267	1	p24.1	TRUE
geneid.116138	0.605263	low.cor	208784_s_at	geneid.116138	116138	ENSG00000124702	KLHDC3	ENSG00000124702	116138	KLHDC3	Hs.412468	kelch domain containing 3 [Source:HGNC Symbol;Acc:20704]	6	42981951	42989036	1	p21.1	TRUE
geneid.116143	0.787724	high.cor	235071_at	geneid.116143	116143	ENSG00000243667	WDR92	ENSG00000243667	116143	WDR92	Hs.594001	WD repeat domain 92 [Source:HGNC Symbol;Acc:25176]	2	68350068	68384692	-1	p14	TRUE
geneid.116150	0.735092	high.cor	229640_x_at	geneid.116150	116150	ENSG00000153989	NUS1	ENSG00000153989	116150	NUS1	Hs.289008	nuclear undecaprenyl pyrophosphate synthase 1 homolog (S. cerevisiae) [Source:HGNC Symbol;Acc:21042]	6	117996665	118031803	1	q22.1	TRUE
geneid.116151	0.871403	high.cor	224690_at	geneid.116151	116151	ENSG00000124098	C20orf108	ENSG00000124098	116151	FAM210B	Hs.143736	family with sequence similarity 210, member B [Source:HGNC Symbol;Acc:16102]	20	54933971	54943719	1	q13.2	TRUE
geneid.116154	-0.000583355	low.cor	227949_at	geneid.116154	116154	ENSG00000087495	PHACTR3	ENSG00000087495	116154	PHACTR3	Hs.473218	phosphatase and actin regulator 3 [Source:HGNC Symbol;Acc:15833]	20	58152564	58422766	1	q13.32	TRUE
geneid.116159	0.89733	high.cor	228665_at	geneid.116159	116159	ENSG00000166265	CYYR1	ENSG00000166265	116159	CYYR1	Hs.37445	cysteine/tyrosine-rich 1 [Source:HGNC Symbol;Acc:16274]	21	27838528	27945603	-1	q21.3	TRUE
geneid.116173	0.225758	low.cor	230942_at	geneid.116173	116173	ENSG00000166091	CMTM5	ENSG00000166091	116173	CMTM5	NA	CKLF-like MARVEL transmembrane domain containing 5 [Source:HGNC Symbol;Acc:19176]	14	23846017	23848981	1	q11.2	TRUE
geneid.116179	0.310863	low.cor	237288_at	geneid.116179	116179	ENSG00000159495	TGM7	ENSG00000159495	116179	TGM7	Hs.164661	transglutaminase 7 [Source:HGNC Symbol;Acc:30790]	15	43568478	43594453	-1	q15.2	TRUE
geneid.116224	0.503954	low.cor	226443_at	geneid.116224	116224	ENSG00000187866	FAM122A	ENSG00000187866	116224	FAM122A	Hs.602895	family with sequence similarity 122A [Source:HGNC Symbol;Acc:23490]	9	71394964	71398609	1	q21.11	TRUE
geneid.116225	0.782862	high.cor	227477_at	geneid.116225	116225	ENSG00000165724	ZMYND19	ENSG00000165724	116225	ZMYND19	NA	zinc finger, MYND-type containing 19 [Source:HGNC Symbol;Acc:21146]	9	140476531	140484942	-1	q34.3	TRUE
geneid.116228	0.432072	low.cor	224820_at	geneid.116228	116228	ENSG00000203667	FAM36A	ENSG00000203667	116228	COX20	Hs.411490	COX20 cytochrome C oxidase assembly factor [Source:HGNC Symbol;Acc:26970]	1	244998624	245008359	1	q44	TRUE
geneid.116236	0.887737	high.cor	226796_at	geneid.116236	116236	ENSG00000168792	ABHD15	ENSG00000168792	116236	ABHD15	Hs.106510	abhydrolase domain containing 15 [Source:HGNC Symbol;Acc:26971]	17	27887565	27894155	-1	q11.2	TRUE
geneid.116238	0.968434	high.cor	227804_at	geneid.116238	116238	ENSG00000160606	TLCD1	ENSG00000160606	116238	TLCD1	Hs.713008	TLC domain containing 1 [Source:HGNC Symbol;Acc:25177]	17	27051366	27054953	-1	q11.2	TRUE
geneid.116254	0.806585	high.cor	225576_at	geneid.116254	116254	ENSG00000055211	C6orf72	ENSG00000055211	116254	GINM1	Hs.438872	glycoprotein integral membrane 1 [Source:HGNC Symbol;Acc:21074]	6	149887430	149912884	1	q25.1	TRUE
geneid.116255	0.462935	low.cor	1553062_at	geneid.116255	116255	ENSG00000124003	MOGAT1	ENSG00000124003	116255	MOGAT1	Hs.344090	monoacylglycerol O-acyltransferase 1 [Source:HGNC Symbol;Acc:18210]	2	223536505	223574649	1	q36.1	TRUE
geneid.116285	0.753695	high.cor	215432_at	geneid.116285	116285	ENSG00000166743	ACSM1	ENSG00000166743	116285	ACSM1	Hs.306812	acyl-CoA synthetase medium-chain family member 1 [Source:HGNC Symbol;Acc:18049]	16	20634559	20710212	-1	p12.3	TRUE
geneid.1163	0.937127	high.cor	201897_s_at	geneid.1163	1163	ENSG00000173207	CKS1B	ENSG00000173207	1163	CKS1B	Hs.374378	CDC28 protein kinase regulatory subunit 1B [Source:HGNC Symbol;Acc:19083]	1	154947129	154951725	1	q21.3	TRUE
geneid.116328	0.546409	low.cor	231380_at	geneid.116328	116328	ENSG00000165084	C8orf34	ENSG00000165084	116328	C8orf34	Hs.491941	chromosome 8 open reading frame 34 [Source:HGNC Symbol;Acc:30905]	8	69242957	69731257	1	q13.2	TRUE
geneid.116337	0.26523	low.cor	240955_at	geneid.116337	116337	ENSG00000154143	PANX3	ENSG00000154143	116337	PANX3	Hs.99235	pannexin 3 [Source:HGNC Symbol;Acc:20573]	11	124481386	124490252	1	q24.2	TRUE
geneid.116349	0.733472	high.cor	235219_at	geneid.116349	116349	ENSG00000221990	C5orf55	ENSG00000221990	116349	C5orf55	NA	chromosome 5 open reading frame 55 [Source:HGNC Symbol;Acc:25175]	5	441645	443258	-1	p15.33	TRUE
geneid.116362	0.910228	high.cor	238066_at	geneid.116362	116362	ENSG00000162444	RBP7	ENSG00000162444	116362	RBP7	NA	retinol binding protein 7, cellular [Source:HGNC Symbol;Acc:30316]	1	10057264	10076078	1	p36.22	TRUE
geneid.116369	0.0792066	low.cor	237340_at	geneid.116369	116369	ENSG00000112053	SLC26A8	ENSG00000112053	116369	SLC26A8	Hs.435836	solute carrier family 26, member 8 [Source:HGNC Symbol;Acc:14468]	6	35911291	35992645	-1	p21.31	TRUE
geneid.116372	0.769575	high.cor	212909_at	geneid.116372	116372	ENSG00000150551	LYPD1	ENSG00000150551	116372	LYPD1	Hs.432395	LY6/PLAUR domain containing 1 [Source:HGNC Symbol;Acc:28431]	2	133402426	133429152	-1	q21.2	TRUE
geneid.116379	0.745187	high.cor	237493_at	geneid.116379	116379	ENSG00000164485	IL22RA2	ENSG00000164485	116379	IL22RA2	Hs.126891	interleukin 22 receptor, alpha 2 [Source:HGNC Symbol;Acc:14901]	6	137464968	137494785	-1	q23.3	TRUE
geneid.1164	0.97174	high.cor	204170_s_at	geneid.1164	1164	ENSG00000123975	CKS2	ENSG00000123975	1164	CKS2	NA	CDC28 protein kinase regulatory subunit 2 [Source:HGNC Symbol;Acc:2000]	9	91926113	91931618	1	q22.2	TRUE
geneid.116412	0.21798	low.cor	241277_x_at	geneid.116412	116412	ENSG00000152475	ZNF837	ENSG00000152475	116412	ZNF837	Hs.222236	zinc finger protein 837 [Source:HGNC Symbol;Acc:25164]	19	58878985	58892427	-1	q13.43	TRUE
geneid.116441	0.751556	high.cor	230061_at	geneid.116441	116441	ENSG00000163762	TM4SF18	ENSG00000163762	116441	TM4SF18	Hs.22026	transmembrane 4 L six family member 18 [Source:HGNC Symbol;Acc:25181]	3	149036285	149052201	-1	q25.1	TRUE
geneid.116443	0.303993	low.cor	233220_at	geneid.116443	116443	ENSG00000198785	GRIN3A	ENSG00000198785	116443	GRIN3A	Hs.654783	glutamate receptor, ionotropic, N-methyl-D-aspartate 3A [Source:HGNC Symbol;Acc:16767]	9	104331635	104500862	-1	q31.1	TRUE
geneid.116444	-0.0600207	low.cor	233892_at	geneid.116444	116444	ENSG00000116032	GRIN3B	ENSG00000116032	116444	GRIN3B	Hs.660378	glutamate receptor, ionotropic, N-methyl-D-aspartate 3B [Source:HGNC Symbol;Acc:16768]	19	1000418	1009731	1	p13.3	TRUE
geneid.116447	0.850856	high.cor	225802_at	geneid.116447	116447	ENSG00000184428	TOP1MT	ENSG00000184428	116447	TOP1MT	Hs.528574	topoisomerase (DNA) I, mitochondrial [Source:HGNC Symbol;Acc:29787]	8	144386554	144442149	-1	q24.3	TRUE
geneid.116448	0.453137	low.cor	228170_at	geneid.116448	116448	ENSG00000184221	OLIG1	ENSG00000184221	116448	OLIG1	Hs.56663	oligodendrocyte transcription factor 1 [Source:HGNC Symbol;Acc:16983]	21	34442450	34444726	1	q22.11	TRUE
geneid.116449	0.293752	low.cor	1570239_a_at	geneid.116449	116449	ENSG00000109684	CLNK	ENSG00000109684	116449	CLNK	Hs.62772	cytokine-dependent hematopoietic cell linker [Source:HGNC Symbol;Acc:17438]	4	10488019	10686489	-1	p16.1	TRUE
geneid.116461	0.819095	high.cor	225399_at	geneid.116461	116461	ENSG00000198860	TSEN15	ENSG00000198860	116461	TSEN15	Hs.548197	tRNA splicing endonuclease 15 homolog (S. cerevisiae) [Source:HGNC Symbol;Acc:16791]	1	184020811	184043346	1	q25.3	TRUE
geneid.116496	0.938748	high.cor	217967_s_at	geneid.116496	116496	ENSG00000135842	FAM129A	ENSG00000135842	116496	FAM129A	Hs.518662	family with sequence similarity 129, member A [Source:HGNC Symbol;Acc:16784]	1	184759858	184943682	-1	q25.3	TRUE
geneid.116511	-0.141109	low.cor	234820_at	geneid.116511	116511	ENSG00000204687	MAS1L	ENSG00000204687	116511	MAS1L	Hs.533297	MAS1 oncogene-like [Source:HGNC Symbol;Acc:13961]	6	29454474	29455738	-1	p22.1	TRUE
geneid.116519	0.120366	low.cor	224243_at	geneid.116519	116519	ENSG00000110243	APOA5	ENSG00000110243	116519	APOA5	Hs.283923	apolipoprotein A-V [Source:HGNC Symbol;Acc:17288]	11	116660083	116663136	-1	q23.3	TRUE
geneid.116535	0.897334	high.cor	227727_at	geneid.116535	116535	ENSG00000172935	MRGPRF	ENSG00000172935	116535	MRGPRF	Hs.118513	MAS-related GPR, member F [Source:HGNC Symbol;Acc:24828]	11	68771863	68780877	-1	q13.3	TRUE
geneid.116540	0.613819	low.cor	225523_at	geneid.116540	116540	ENSG00000204822	MRPL53	ENSG00000204822	116540	MRPL53	NA	mitochondrial ribosomal protein L53 [Source:HGNC Symbol;Acc:16684]	2	74699085	74700449	-1	p13.1	TRUE
geneid.116541	0.760436	high.cor	225797_at	geneid.116541	116541	ENSG00000183617	MRPL54	ENSG00000183617	116541	MRPL54	Hs.356578	mitochondrial ribosomal protein L54 [Source:HGNC Symbol;Acc:16685]	19	3762662	3768573	1	p13.3	TRUE
geneid.116729	-0.066442	low.cor	1557480_a_at	geneid.116729	116729	ENSG00000182676	DYSFIP1	ENSG00000182676	116729	PPP1R27	Hs.454720	protein phosphatase 1, regulatory subunit 27 [Source:HGNC Symbol;Acc:16813]	17	79791368	79792926	-1	q25.3	TRUE
geneid.116832	0.887024	high.cor	210115_at	geneid.116832	116832	ENSG00000163923	RPL39L	ENSG00000163923	116832	RPL39L	NA	ribosomal protein L39-like [Source:HGNC Symbol;Acc:17094]	3	186838736	186898696	-1	q27.3	TRUE
geneid.116835	0.829012	high.cor	229172_at	geneid.116835	116835	ENSG00000132622	HSPA12B	ENSG00000132622	116835	HSPA12B	Hs.516854	heat shock 70kD protein 12B [Source:HGNC Symbol;Acc:16193]	20	3713314	3733758	1	p13	TRUE
geneid.116840	0.216101	low.cor	228633_s_at	geneid.116840	116840	ENSG00000170037	CNTROB	ENSG00000170037	116840	CNTROB	Hs.348012	centrobin, centrosomal BRCA2 interacting protein [Source:HGNC Symbol;Acc:29616]	17	7835419	7853236	1	p13.1	TRUE
geneid.116841	0.885792	high.cor	225244_at	geneid.116841	116841	ENSG00000143740	SNAP47	ENSG00000143740	116841	SNAP47	Hs.325081	synaptosomal-associated protein, 47kDa [Source:HGNC Symbol;Acc:30669]	1	227916240	227968927	1	q42.13	TRUE
geneid.116842	0.826614	high.cor	1552362_a_at	geneid.116842	116842	ENSG00000164406	LEAP2	ENSG00000164406	116842	LEAP2	Hs.337588	liver expressed antimicrobial peptide 2 [Source:HGNC Symbol;Acc:29571]	5	132208014	132210738	1	q31.1	TRUE
geneid.116843	0.947368	high.cor	226301_at	geneid.116843	116843	ENSG00000146409	C6orf192	ENSG00000146409	116843	SLC18B1	Hs.347144	solute carrier family 18, subfamily B, member 1 [Source:HGNC Symbol;Acc:21573]	6	133090509	133119701	-1	q23.2	TRUE
geneid.116844	0.93246	high.cor	228648_at	geneid.116844	116844	ENSG00000171236	LRG1	ENSG00000171236	116844	LRG1	Hs.655559	leucine-rich alpha-2-glycoprotein 1 [Source:HGNC Symbol;Acc:29480]	19	4536421	4540486	-1	p13.3	TRUE
geneid.116931	0.372116	low.cor	232114_at	geneid.116931	116931	ENSG00000144893	MED12L	ENSG00000144893	116931	MED12L	Hs.665544	mediator complex subunit 12-like [Source:HGNC Symbol;Acc:16050]	3	150803484	151154860	1	q25.1	TRUE
geneid.116966	0.758491	high.cor	1557132_at	geneid.116966	116966	ENSG00000150627	WDR17	ENSG00000150627	116966	WDR17	Hs.532056	WD repeat domain 17 [Source:HGNC Symbol;Acc:16661]	4	176986985	177103978	1	q34.2	TRUE
geneid.116969	-0.0876977	low.cor	1552524_at	geneid.116969	116969	ENSG00000167311	ART5	ENSG00000167311	116969	ART5	Hs.125680	ADP-ribosyltransferase 5 [Source:HGNC Symbol;Acc:24049]	11	3659733	3663546	-1	p15.4	TRUE
geneid.116983	-0.0572336	low.cor	225542_at	geneid.116983	116983	ENSG00000131584	ACAP3	ENSG00000131584	116983	ACAP3	Hs.535257	ArfGAP with coiled-coil, ankyrin repeat and PH domains 3 [Source:HGNC Symbol;Acc:16754]	1	1227756	1244989	-1	p36.33	TRUE
geneid.116984	0.758361	high.cor	213618_at	geneid.116984	116984	ENSG00000047365	ARAP2	ENSG00000047365	116984	ARAP2	Hs.479451	ArfGAP with RhoGAP domain, ankyrin repeat and PH domain 2 [Source:HGNC Symbol;Acc:16924]	4	35949843	36246131	-1	p14	TRUE
geneid.116985	0.55769	low.cor	212516_at	geneid.116985	116985	ENSG00000186635	ARAP1	ENSG00000186635	116985	ARAP1	Hs.503165	ArfGAP with RhoGAP domain, ankyrin repeat and PH domain 1 [Source:HGNC Symbol;Acc:16925]	11	72396114	72504644	-1	q13.4	TRUE
geneid.116986	-0.0676692	low.cor	206152_at	geneid.116986	116986	ENSG00000135439	AGAP2	ENSG00000135439	116986	AGAP2	Hs.302435	ArfGAP with GTPase domain, ankyrin repeat and PH domain 2 [Source:HGNC Symbol;Acc:16921]	12	58118980	58135940	-1	q14.1	TRUE
geneid.116987	0.523529	low.cor	228240_at	geneid.116987	116987	ENSG00000157985	AGAP1	ENSG00000157985	116987	AGAP1	Hs.435039	ArfGAP with GTPase domain, ankyrin repeat and PH domain 1 [Source:HGNC Symbol;Acc:16922]	2	236402733	237035198	1	q37.2	TRUE
geneid.116988	0.655237	low.cor	225789_at	geneid.116988	116988	ENSG00000133612	AGAP3	ENSG00000133612	116988	AGAP3	Hs.647075	ArfGAP with GTPase domain, ankyrin repeat and PH domain 3 [Source:HGNC Symbol;Acc:16923]	7	150782918	150841523	1	q36.1	TRUE
geneid.117	0.396746	low.cor	226690_at	geneid.117	117	ENSG00000078549	ADCYAP1R1	ENSG00000078549	117	ADCYAP1R1	NA	adenylate cyclase activating polypeptide 1 (pituitary) receptor type I [Source:HGNC Symbol;Acc:242]	7	31092076	31151089	1	p14.3	TRUE
geneid.117143	0.82791	high.cor	225455_at	geneid.117143	117143	ENSG00000152382	TADA1	ENSG00000152382	117143	TADA1	Hs.435967	transcriptional adaptor 1 [Source:HGNC Symbol;Acc:30631]	1	166825747	166845564	-1	q24.1	TRUE
geneid.117144	0.36881	low.cor	1552335_at	geneid.117144	117144	ENSG00000175294	CATSPER1	ENSG00000175294	117144	CATSPER1	Hs.189105	cation channel, sperm associated 1 [Source:HGNC Symbol;Acc:17116]	11	65784223	65793988	-1	q13.1	TRUE
geneid.117145	0.699896	low.cor	229253_at	geneid.117145	117145	ENSG00000159445	THEM4	ENSG00000159445	117145	THEM4	Hs.164070	thioesterase superfamily member 4 [Source:HGNC Symbol;Acc:17947]	1	151846060	151882284	-1	q21.3	TRUE
geneid.117153	0.208992	low.cor	221177_at	geneid.117153	117153	ENSG00000150526	MIA2	ENSG00000150526	117153	MIA2	Hs.287694	melanoma inhibitory activity 2 [Source:HGNC Symbol;Acc:18432]	14	39699435	39722859	1	q21.1	TRUE
geneid.117155	0.582642	low.cor	1561405_s_at	geneid.117155	117155	ENSG00000166762	CATSPER2	ENSG00000166762	117155	CATSPER2	Hs.606904	cation channel, sperm associated 2 [Source:HGNC Symbol;Acc:18810]	15	43920701	43960316	-1	q15.3	TRUE
geneid.117156	0.179772	low.cor	228782_at	geneid.117156	117156	ENSG00000164265	SCGB3A2	ENSG00000164265	117156	SCGB3A2	Hs.483765	secretoglobin, family 3A, member 2 [Source:HGNC Symbol;Acc:18391]	5	147250245	147261754	1	q32	TRUE
geneid.117157	0.720573	high.cor	1553177_at	geneid.117157	117157	ENSG00000198574	SH2D1B	ENSG00000198574	117157	SH2D1B	Hs.350581	SH2 domain containing 1B [Source:HGNC Symbol;Acc:30416]	1	162365056	162381928	-1	q23.3	TRUE
geneid.117159	0.659111	low.cor	1553946_at	geneid.117159	117159	ENSG00000161634	DCD	ENSG00000161634	117159	DCD	NA	dermcidin [Source:HGNC Symbol;Acc:14669]	12	55038375	55042277	-1	q13.2	TRUE
geneid.117166	0.0582707	low.cor	1552811_at	geneid.117166	117166	ENSG00000127578	WFIKKN1	ENSG00000127578	117166	WFIKKN1	Hs.345818	WAP, follistatin/kazal, immunoglobulin, kunitz and netrin domain containing 1 [Source:HGNC Symbol;Acc:30912]	16	679239	684116	1	p13.3	TRUE
geneid.117177	0.285909	low.cor	231399_at	geneid.117177	117177	ENSG00000127328	RAB3IP	ENSG00000127328	117177	RAB3IP	Hs.258209	RAB3A interacting protein [Source:HGNC Symbol;Acc:16508]	12	70132461	70216984	1	q15	TRUE
geneid.117178	0.736777	high.cor	203019_x_at	geneid.117178	117178	ENSG00000117155	SSX2IP	ENSG00000117155	117178	SSX2IP	Hs.22587	synovial sarcoma, X breakpoint 2 interacting protein [Source:HGNC Symbol;Acc:16509]	1	85109390	85156486	-1	p22.3	TRUE
geneid.117194	-0.130025	low.cor	1553889_at	geneid.117194	117194	ENSG00000183695	MRGPRX2	ENSG00000183695	117194	MRGPRX2	Hs.350566	MAS-related GPR, member X2 [Source:HGNC Symbol;Acc:17983]	11	19076002	19082228	-1	p15.1	TRUE
geneid.117195	0.536981	low.cor	1553293_at	geneid.117195	117195	ENSG00000179826	MRGPRX3	ENSG00000179826	117195	MRGPRX3	Hs.380177	MAS-related GPR, member X3 [Source:HGNC Symbol;Acc:17980]	11	18142502	18160027	1	p15.1	TRUE
geneid.117196	0.0776847	low.cor	1553504_at	geneid.117196	117196	ENSG00000179817	MRGPRX4	ENSG00000179817	117196	MRGPRX4	Hs.632138	MAS-related GPR, member X4 [Source:HGNC Symbol;Acc:17617]	11	18194384	18195827	1	p15.1	TRUE
geneid.117245	0.872051	high.cor	231050_at	geneid.117245	117245	ENSG00000168004	HRASLS5	ENSG00000168004	117245	HRASLS5	Hs.410316	HRAS-like suppressor family, member 5 [Source:HGNC Symbol;Acc:24978]	11	63228876	63258666	-1	q12.3	TRUE
geneid.117246	0.824799	high.cor	218103_at	geneid.117246	117246	ENSG00000108592	FTSJ3	ENSG00000108592	117246	FTSJ3	Hs.463785	FtsJ homolog 3 (E. coli) [Source:HGNC Symbol;Acc:17136]	17	61896793	61907372	-1	q23.3	TRUE
geneid.117247	0.848781	high.cor	222939_s_at	geneid.117247	117247	ENSG00000112394	SLC16A10	ENSG00000112394	117247	SLC16A10	Hs.127009	solute carrier family 16, member 10 (aromatic amino acid transporter) [Source:HGNC Symbol;Acc:17027]	6	111408781	111552397	1	q21	TRUE
geneid.117248	0.825966	high.cor	228501_at	geneid.117248	117248	ENSG00000131386	GALNTL2	ENSG00000131386	117248	GALNT15	Hs.619017	UDP-N-acetyl-alpha-D-galactosamine:polypeptide N-acetylgalactosaminyltransferase 15 [Source:HGNC Symbol;Acc:21531]	3	16216156	16273499	1	p25.1	TRUE
geneid.117283	0.60267	low.cor	231179_at	geneid.117283	117283	ENSG00000161896	IP6K3	ENSG00000161896	117283	IP6K3	Hs.17253	inositol hexakisphosphate kinase 3 [Source:HGNC Symbol;Acc:17269]	6	33689444	33714762	-1	p21.31	TRUE
geneid.117285	0.0172495	low.cor	233221_at	geneid.117285	117285	ENSG00000131068	DEFB118	ENSG00000131068	117285	DEFB118	Hs.274124	defensin, beta 118 [Source:HGNC Symbol;Acc:16196]	20	29956421	29961726	1	q11.21	TRUE
geneid.117286	0.566604	low.cor	1552751_a_at	geneid.117286	117286	ENSG00000141977	CIB3	ENSG00000141977	117286	CIB3	Hs.255432	calcium and integrin binding family member 3 [Source:HGNC Symbol;Acc:24580]	19	16272179	16284336	-1	p13.12	TRUE
geneid.117289	0.91295	high.cor	229723_at	geneid.117289	117289	ENSG00000164691	TAGAP	ENSG00000164691	117289	TAGAP	Hs.529984	T-cell activation RhoGTPase activating protein [Source:HGNC Symbol;Acc:15669]	6	159455500	159466184	-1	q25.3	TRUE
geneid.1173	0.751815	high.cor	200613_at	geneid.1173	1173	ENSG00000161203	AP2M1	ENSG00000161203	1173	AP2M1	Hs.518460	adaptor-related protein complex 2, mu 1 subunit [Source:HGNC Symbol;Acc:564]	3	183892477	183901879	1	q27.1	TRUE
geneid.1174	0.842494	high.cor	209635_at	geneid.1174	1174	ENSG00000106367	AP1S1	ENSG00000106367	1174	AP1S1	Hs.489365	adaptor-related protein complex 1, sigma 1 subunit [Source:HGNC Symbol;Acc:559]	7	100797678	100804877	1	q22.1	TRUE
geneid.1175	0.747278	high.cor	208074_s_at	geneid.1175	1175	ENSG00000042753	AP2S1	ENSG00000042753	1175	AP2S1	NA	adaptor-related protein complex 2, sigma 1 subunit [Source:HGNC Symbol;Acc:565]	19	47341393	47354249	-1	q13.32	TRUE
geneid.117531	0.300493	low.cor	1564591_a_at	geneid.117531	117531	ENSG00000165091	TMC1	ENSG00000165091	117531	TMC1	Hs.670211	transmembrane channel-like 1 [Source:HGNC Symbol;Acc:16513]	9	75136717	75451267	1	q21.13	TRUE
geneid.117532	-0.240342	low.cor	1553019_at	geneid.117532	117532	ENSG00000149488	TMC2	ENSG00000149488	117532	TMC2	NA	transmembrane channel-like 2 [Source:HGNC Symbol;Acc:16527]	20	2517253	2622430	1	p13	TRUE
geneid.117579	0.260779	low.cor	1553403_at	geneid.117579	117579	ENSG00000171136	RLN3	ENSG00000171136	117579	RLN3	Hs.352155	relaxin 3 [Source:HGNC Symbol;Acc:17135]	19	14138960	14141854	1	p13.12	TRUE
geneid.117581	0.107791	low.cor	1554163_at	geneid.117581	117581	ENSG00000233608	TWIST2	ENSG00000233608	117581	TWIST2	NA	twist basic helix-loop-helix transcription factor 2 [Source:HGNC Symbol;Acc:20670]	2	239756673	239795893	1	q37.3	TRUE
geneid.117583	0.802891	high.cor	228411_at	geneid.117583	117583	ENSG00000116117	PARD3B	ENSG00000116117	117583	PARD3B	NA	par-3 partitioning defective 3 homolog B (C. elegans) [Source:HGNC Symbol;Acc:14446]	2	205410516	206484886	1	q33.3	TRUE
geneid.1176	0.819512	high.cor	202442_at	geneid.1176	1176	ENSG00000177879	AP3S1	ENSG00000177879	1176	AP3S1	Hs.406191	adaptor-related protein complex 3, sigma 1 subunit [Source:HGNC Symbol;Acc:2013]	5	115177178	115249778	1	q22.3	TRUE
geneid.1178	0.7106	high.cor	206207_at	geneid.1178	1178	ENSG00000105205	CLC	ENSG00000105205	1178	CLC	NA	Charcot-Leyden crystal galectin [Source:HGNC Symbol;Acc:2014]	19	40221890	40228668	-1	q13.2	TRUE
geneid.117854	0.858442	high.cor	223599_at	geneid.117854	117854	ENSG00000121236	TRIM6	ENSG00000121236	117854	TRIM6	NA	tripartite motif containing 6 [Source:HGNC Symbol;Acc:16277]	11	5617339	5634188	1	p15.4	TRUE
geneid.1179	0.0833603	low.cor	210107_at	geneid.1179	1179	ENSG00000016490	CLCA1	ENSG00000016490	1179	CLCA1	Hs.194659	chloride channel accessory 1 [Source:HGNC Symbol;Acc:2015]	1	86934051	86965972	1	p22.3	TRUE
geneid.118	0.876394	high.cor	208030_s_at	geneid.118	118	ENSG00000087274	ADD1	ENSG00000087274	118	ADD1	Hs.183706	adducin 1 (alpha) [Source:HGNC Symbol;Acc:243]	4	2845584	2931803	1	p16.3	TRUE
geneid.1180	-0.0330568	low.cor	208437_at	geneid.1180	1180	ENSG00000188037	CLCN1	ENSG00000188037	1180	CLCN1	Hs.121483	chloride channel, voltage-sensitive 1 [Source:HGNC Symbol;Acc:2019]	7	143013219	143049176	1	q34	TRUE
geneid.1181	0.655626	low.cor	213499_at	geneid.1181	1181	ENSG00000114859	CLCN2	ENSG00000114859	1181	CLCN2	Hs.436847	chloride channel, voltage-sensitive 2 [Source:HGNC Symbol;Acc:2020]	3	184063973	184079439	-1	q27.1	TRUE
geneid.1182	0.860513	high.cor	201734_at	geneid.1182	1182	ENSG00000109572	CLCN3	ENSG00000109572	1182	CLCN3	Hs.481186	chloride channel, voltage-sensitive 3 [Source:HGNC Symbol;Acc:2021]	4	170533784	170644824	1	q33	TRUE
geneid.118424	0.46986	low.cor	224347_x_at	geneid.118424	118424	ENSG00000160087	UBE2J2	ENSG00000160087	118424	UBE2J2	Hs.191987	ubiquitin-conjugating enzyme E2, J2 [Source:HGNC Symbol;Acc:19268]	1	1189289	1209265	-1	p36.33	TRUE
geneid.118426	0.552567	low.cor	227723_at	geneid.118426	118426	ENSG00000165714	LOH12CR1	ENSG00000165714	118426	LOH12CR1	Hs.720779	loss of heterozygosity, 12, chromosomal region 1 [Source:HGNC Symbol;Acc:17950]	12	12510013	12619840	1	p13.2	TRUE
geneid.118427	0.168849	low.cor	1554526_at	geneid.118427	118427	ENSG00000118733	OLFM3	ENSG00000118733	118427	OLFM3	Hs.484475	olfactomedin 3 [Source:HGNC Symbol;Acc:17990]	1	102268130	102462586	-1	p21.1	TRUE
geneid.118429	0.453656	low.cor	1555536_at	geneid.118429	118429	ENSG00000163297	ANTXR2	ENSG00000163297	118429	ANTXR2	Hs.162963	anthrax toxin receptor 2 [Source:HGNC Symbol;Acc:21732]	4	80822303	81046608	-1	q21.21	TRUE
geneid.118430	0.947109	high.cor	1553602_at	geneid.118430	118430	ENSG00000172551	MUCL1	ENSG00000172551	118430	MUCL1	Hs.348419	mucin-like 1 [Source:HGNC Symbol;Acc:30588]	12	55224303	55252177	1	q13.2	TRUE
geneid.118442	-0.258945	low.cor	1554559_at	geneid.118442	118442	ENSG00000180929	GPR62	ENSG00000180929	118442	GPR62	Hs.232213	G protein-coupled receptor 62 [Source:HGNC Symbol;Acc:13301]	3	51989330	51991509	1	p21.2	TRUE
geneid.118460	0.767177	high.cor	1553947_at	geneid.118460	118460	ENSG00000223496	EXOSC6	ENSG00000223496	118460	EXOSC6	Hs.660633	exosome component 6 [Source:HGNC Symbol;Acc:19055]	16	70284134	70285833	-1	q22.1	TRUE
geneid.118461	0.0919108	low.cor	232456_at	geneid.118461	118461	ENSG00000177354	C10orf71	ENSG00000177354	118461	C10orf71	Hs.585480	chromosome 10 open reading frame 71 [Source:HGNC Symbol;Acc:26973]	10	50507187	50535537	1	q11.23	TRUE
geneid.118471	0.243266	low.cor	243669_s_at	geneid.118471	118471	ENSG00000165828	PRAP1	ENSG00000165828	118471	PRAP1	NA	proline-rich acidic protein 1 [Source:HGNC Symbol;Acc:23304]	10	135160650	135166187	1	q26.3	TRUE
geneid.118472	0.832836	high.cor	225307_at	geneid.118472	118472	ENSG00000198546	ZNF511	ENSG00000198546	118472	ZNF511	NA	zinc finger protein 511 [Source:HGNC Symbol;Acc:28445]	10	135121979	135166033	1	q26.3	TRUE
geneid.118487	0.740342	high.cor	226896_at	geneid.118487	118487	ENSG00000172586	CHCHD1	ENSG00000172586	118487	CHCHD1	NA	coiled-coil-helix-coiled-coil-helix domain containing 1 [Source:HGNC Symbol;Acc:23518]	10	75541805	75543410	1	q22.2	TRUE
geneid.118490	0.698794	low.cor	241793_at	geneid.118490	118490	ENSG00000166343	ZMYND17	ENSG00000166343	118490	MSS51	Hs.631823	MSS51 mitochondrial translational activator [Source:HGNC Symbol;Acc:21000]	10	75183339	75193319	-1	q22.2	TRUE
geneid.118491	0.895579	high.cor	229170_s_at	geneid.118491	118491	ENSG00000156042	TTC18	ENSG00000156042	118491	TTC18	Hs.591367	tetratricopeptide repeat domain 18 [Source:HGNC Symbol;Acc:30726]	10	75013517	75118617	-1	q22.2	TRUE
geneid.1185	0.780334	high.cor	203950_s_at	geneid.1185	1185	ENSG00000011021	CLCN6	ENSG00000011021	1185	CLCN6	Hs.193043	chloride channel, voltage-sensitive 6 [Source:HGNC Symbol;Acc:2024]	1	11866207	11903201	1	p36.22	TRUE
geneid.1186	0.236583	low.cor	221961_at	geneid.1186	1186	ENSG00000103249	CLCN7	ENSG00000103249	1186	CLCN7	Hs.459649	chloride channel, voltage-sensitive 7 [Source:HGNC Symbol;Acc:2025]	16	1494935	1525581	-1	p13.3	TRUE
geneid.118611	0.524306	low.cor	1556200_a_at	geneid.118611	118611	ENSG00000154493	C10orf90	ENSG00000154493	118611	C10orf90	Hs.587663	chromosome 10 open reading frame 90 [Source:HGNC Symbol;Acc:26563]	10	128113566	128359079	-1	q26.2	TRUE
geneid.118663	-0.154784	low.cor	1552566_at	geneid.118663	118663	ENSG00000138152	BTBD16	ENSG00000138152	118663	BTBD16	Hs.422466	BTB (POZ) domain containing 16 [Source:HGNC Symbol;Acc:26340]	10	124030821	124097677	1	q26.13	TRUE
geneid.118670	0.0802138	low.cor	243143_at	geneid.118670	118670	ENSG00000203795	FAM24A	ENSG00000203795	118670	FAM24A	Hs.369829	family with sequence similarity 24, member A [Source:HGNC Symbol;Acc:23470]	10	124670217	124672627	1	q26.13	TRUE
geneid.118672	0.672543	low.cor	230129_at	geneid.118672	118672	ENSG00000179988	PSTK	ENSG00000179988	118672	PSTK	Hs.281004	phosphoseryl-tRNA kinase [Source:HGNC Symbol;Acc:28578]	10	124713897	124757029	1	q26.13	TRUE
geneid.118738	0.532344	low.cor	229901_at	geneid.118738	118738	ENSG00000165388	ZNF488	ENSG00000165388	118738	ZNF488	Hs.27788	zinc finger protein 488 [Source:HGNC Symbol;Acc:23535]	10	48355024	48373866	1	q11.22	TRUE
geneid.118788	0.872051	high.cor	226459_at	geneid.118788	118788	ENSG00000155629	PIK3AP1	ENSG00000155629	118788	PIK3AP1	Hs.310456	phosphoinositide-3-kinase adaptor protein 1 [Source:HGNC Symbol;Acc:30034]	10	98353069	98480271	-1	q24.1	TRUE
geneid.1188	-0.0598263	low.cor	1554749_s_at	geneid.1188	1188	ENSG00000184908	CLCNKB	ENSG00000184908	1188	CLCNKB	Hs.352243	chloride channel, voltage-sensitive Kb [Source:HGNC Symbol;Acc:2027]	1	16370272	16383803	1	p36.13	TRUE
geneid.118812	0.501685	low.cor	228354_at	geneid.118812	118812	ENSG00000171160	MORN4	ENSG00000171160	118812	MORN4	Hs.217409	MORN repeat containing 4 [Source:HGNC Symbol;Acc:24001]	10	99374310	99393344	-1	q24.2	TRUE
geneid.118813	0.614208	low.cor	225218_at	geneid.118813	118813	ENSG00000155256	ZFYVE27	ENSG00000155256	118813	ZFYVE27	Hs.523194	zinc finger, FYVE domain containing 27 [Source:HGNC Symbol;Acc:26559]	10	99496878	99520664	1	q24.2	TRUE
geneid.118856	0.254732	low.cor	1552592_at	geneid.118856	118856	ENSG00000154485	MMP21	ENSG00000154485	118856	MMP21	Hs.314141	matrix metallopeptidase 21 [Source:HGNC Symbol;Acc:14357]	10	127455022	127464390	-1	q26.13	TRUE
geneid.118881	0.870106	high.cor	226870_at	geneid.118881	118881	ENSG00000165644	COMTD1	ENSG00000165644	118881	COMTD1	NA	catechol-O-methyltransferase domain containing 1 [Source:HGNC Symbol;Acc:26309]	10	76993727	76995788	-1	q22.2	TRUE
geneid.118924	0.427016	low.cor	244767_at	geneid.118924	118924	ENSG00000148690	FRA10AC1	ENSG00000148690	118924	FRA10AC1	Hs.586650	fragile site, folic acid type, rare, fra(10)(q23.3) or fra(10)(q24.2) candidate 1 [Source:HGNC Symbol;Acc:1162]	10	95427640	95462329	-1	q23.33	TRUE
geneid.118932	0.922025	high.cor	239196_at	geneid.118932	118932	ENSG00000152766	ANKRD22	ENSG00000152766	118932	ANKRD22	Hs.217484	ankyrin repeat domain 22 [Source:HGNC Symbol;Acc:28321]	10	90581889	90611575	-1	q23.31	TRUE
geneid.118980	0.890718	high.cor	227560_at	geneid.118980	118980	ENSG00000156398	SFXN2	ENSG00000156398	118980	SFXN2	Hs.44070	sideroflexin 2 [Source:HGNC Symbol;Acc:16086]	10	104474295	104498952	1	q24.32	TRUE
geneid.118987	0.412043	low.cor	225829_at	geneid.118987	118987	ENSG00000165650	PDZD8	ENSG00000165650	118987	PDZD8	Hs.501149	PDZ domain containing 8 [Source:HGNC Symbol;Acc:26974]	10	119040000	119134978	-1	q26.11	TRUE
geneid.119	0.606754	low.cor	205268_s_at	geneid.119	119	ENSG00000075340	ADD2	ENSG00000075340	119	ADD2	Hs.188528	adducin 2 (beta) [Source:HGNC Symbol;Acc:244]	2	70834750	70995357	-1	p13.3	TRUE
geneid.119032	0.914765	high.cor	225334_at	geneid.119032	119032	ENSG00000166275	C10orf32	ENSG00000166275	119032	C10orf32	Hs.34492	chromosome 10 open reading frame 32 [Source:HGNC Symbol;Acc:23516]	10	104613980	104624718	1	q24.32	TRUE
geneid.1191	0.777418	high.cor	222043_at	geneid.1191	1191	ENSG00000120885	CLU	ENSG00000120885	1191	CLU	Hs.619313	clusterin [Source:HGNC Symbol;Acc:2095]	8	27454434	27472548	-1	p21.1	TRUE
geneid.1192	0.852995	high.cor	208659_at	geneid.1192	1192	ENSG00000213719	CLIC1	ENSG00000213719	1192	CLIC1	Hs.414565	chloride intracellular channel 1 [Source:HGNC Symbol;Acc:2062]	6	31698358	31707540	-1	p21.33	TRUE
geneid.119385	0.362912	low.cor	1557380_at	geneid.119385	119385	ENSG00000172650	AGAP5	ENSG00000172650	119385	AGAP5	Hs.651147	ArfGAP with GTPase domain, ankyrin repeat and PH domain 5 [Source:HGNC Symbol;Acc:23467]	10	75434033	75457639	-1	q22.2	TRUE
geneid.119391	0.821429	high.cor	227163_at	geneid.119391	119391	ENSG00000065621	GSTO2	ENSG00000065621	119391	GSTO2	Hs.203634	glutathione S-transferase omega 2 [Source:HGNC Symbol;Acc:23064]	10	106028631	106059616	1	q25.1	TRUE
geneid.119392	0.742935	high.cor	236027_at	geneid.119392	119392	ENSG00000156384	SFR1	ENSG00000156384	119392	SFR1	NA	SWI5-dependent recombination repair 1 [Source:HGNC Symbol;Acc:29574]	10	105881816	105886143	1	q25.1	TRUE
geneid.119395	-0.0336401	low.cor	1554711_at	geneid.119395	119395	ENSG00000183128	CALHM3	ENSG00000183128	119395	CALHM3	Hs.364624	calcium homeostasis modulator 3 [Source:HGNC Symbol;Acc:23458]	10	105232561	105238997	-1	q24.33	TRUE
geneid.119467	0.211716	low.cor	229777_at	geneid.119467	119467	ENSG00000180745	CLRN3	ENSG00000180745	119467	CLRN3	Hs.610787	clarin 3 [Source:HGNC Symbol;Acc:20795]	10	129676105	129691211	-1	q26.2	TRUE
geneid.1195	0.696202	low.cor	214683_s_at	geneid.1195	1195	ENSG00000013441	CLK1	ENSG00000013441	1195	CLK1	Hs.433732	CDC-like kinase 1 [Source:HGNC Symbol;Acc:2068]	2	201717732	201729422	-1	q33.1	TRUE
geneid.119504	0.614986	low.cor	229145_at	geneid.119504	119504	ENSG00000166295	ANAPC16	ENSG00000166295	119504	ANAPC16	Hs.426296	anaphase promoting complex subunit 16 [Source:HGNC Symbol;Acc:26976]	10	73975787	73995618	1	q22.1	TRUE
geneid.119548	0.527301	low.cor	1558846_at	geneid.119548	119548	ENSG00000203837	PNLIPRP3	ENSG00000203837	119548	PNLIPRP3	Hs.276724	pancreatic lipase-related protein 3 [Source:HGNC Symbol;Acc:23492]	10	118187379	118237469	1	q25.3	TRUE
geneid.119559	0.792196	high.cor	225143_at	geneid.119559	119559	ENSG00000183605	SFXN4	ENSG00000183605	119559	SFXN4	NA	sideroflexin 4 [Source:HGNC Symbol;Acc:16088]	10	120900279	120925179	-1	q26.11	TRUE
geneid.119587	0.921182	high.cor	226824_at	geneid.119587	119587	ENSG00000121898	CPXM2	ENSG00000121898	119587	CPXM2	Hs.656887	carboxypeptidase X (M14 family), member 2 [Source:HGNC Symbol;Acc:26977]	10	125465723	125699783	-1	q26.13	TRUE
geneid.1196	0.786362	high.cor	203229_s_at	geneid.1196	1196	ENSG00000176444	CLK2	ENSG00000176444	1196	CLK2	Hs.73986	CDC-like kinase 2 [Source:HGNC Symbol;Acc:2069]	1	155232659	155248282	-1	q22	TRUE
geneid.119710	0.810086	high.cor	228249_at	geneid.119710	119710	ENSG00000166352	C11orf74	ENSG00000166352	119710	C11orf74	NA	chromosome 11 open reading frame 74 [Source:HGNC Symbol;Acc:25142]	11	36616051	36694823	1	p12	TRUE
geneid.1198	0.583031	low.cor	202140_s_at	geneid.1198	1198	ENSG00000179335	CLK3	ENSG00000179335	1198	CLK3	Hs.511790	CDC-like kinase 3 [Source:HGNC Symbol;Acc:2071]	15	74890841	74932057	1	q24.1	TRUE
geneid.12	0.929544	high.cor	202376_at	geneid.12	12	ENSG00000196136	SERPINA3	ENSG00000196136	12	SERPINA3	Hs.534293	serpin peptidase inhibitor, clade A (alpha-1 antiproteinase, antitrypsin), member 3 [Source:HGNC Symbol;Acc:16]	14	95058395	95090983	1	q32.13	TRUE
geneid.120	0.929738	high.cor	201034_at	geneid.120	120	ENSG00000148700	ADD3	ENSG00000148700	120	ADD3	Hs.501012	adducin 3 (gamma) [Source:HGNC Symbol;Acc:245]	10	111756126	111895323	1	q25.1	TRUE
geneid.1200	0.815076	high.cor	200743_s_at	geneid.1200	1200	ENSG00000166340	TPP1	ENSG00000166340	1200	TPP1	Hs.523454	tripeptidyl peptidase I [Source:HGNC Symbol;Acc:2073]	11	6634000	6640692	-1	p15.4	TRUE
geneid.120065	-0.00486118	low.cor	1552991_at	geneid.120065	120065	ENSG00000183303	OR5P2	ENSG00000183303	120065	OR5P2	Hs.351824	olfactory receptor, family 5, subfamily P, member 2 [Source:HGNC Symbol;Acc:14783]	11	7817452	7818520	-1	p15.4	TRUE
geneid.120066	0.236522	low.cor	1553078_at	geneid.120066	120066	ENSG00000182334	OR5P3	ENSG00000182334	120066	OR5P3	Hs.351825	olfactory receptor, family 5, subfamily P, member 3 [Source:HGNC Symbol;Acc:14784]	11	7846584	7847519	-1	p15.4	TRUE
geneid.120071	0.787918	high.cor	227829_at	geneid.120071	120071	ENSG00000165905	GYLTL1B	ENSG00000165905	120071	GYLTL1B	Hs.86543	glycosyltransferase-like 1B [Source:HGNC Symbol;Acc:16522]	11	45943172	45950647	1	p11.2	TRUE
geneid.1201	0.793492	high.cor	209275_s_at	geneid.1201	1201	ENSG00000188603	CLN3	ENSG00000188603	1201	CLN3	Hs.534667	ceroid-lipofuscinosis, neuronal 3 [Source:HGNC Symbol;Acc:2074]	16	28477983	28506896	-1	p11.2	TRUE
geneid.120103	0.718888	high.cor	234978_at	geneid.120103	120103	ENSG00000180773	SLC36A4	ENSG00000180773	120103	SLC36A4	Hs.148766	solute carrier family 36 (proton/amino acid symporter), member 4 [Source:HGNC Symbol;Acc:19660]	11	92877341	92931130	-1	q21	TRUE
geneid.120114	0.672219	low.cor	236029_at	geneid.120114	120114	ENSG00000165323	FAT3	ENSG00000165323	120114	FAT3	Hs.98523	FAT atypical cadherin 3 [Source:HGNC Symbol;Acc:23112]	11	92085262	92629618	1	q14.3	TRUE
geneid.120224	0.965647	high.cor	230323_s_at	geneid.120224	120224	ENSG00000151715	TMEM45B	ENSG00000151715	120224	TMEM45B	Hs.504301	transmembrane protein 45B [Source:HGNC Symbol;Acc:25194]	11	129685714	129729898	1	q24.3	TRUE
geneid.120227	0.751102	high.cor	227109_at	geneid.120227	120227	ENSG00000186104	CYP2R1	ENSG00000186104	120227	CYP2R1	Hs.371427	cytochrome P450, family 2, subfamily R, polypeptide 1 [Source:HGNC Symbol;Acc:20580]	11	14899553	14913798	-1	p15.2	TRUE
geneid.1203	0.803604	high.cor	204085_s_at	geneid.1203	1203	ENSG00000102805	CLN5	ENSG00000102805	1203	CLN5	Hs.30213	ceroid-lipofuscinosis, neuronal 5 [Source:HGNC Symbol;Acc:2076]	13	77564795	77576652	1	q22.3	TRUE
geneid.120376	0.821234	high.cor	228338_at	geneid.120376	120376	ENSG00000214290	C11orf93	ENSG00000214290	120376	C11orf93	Hs.31409	chromosome 11 open reading frame 93 [Source:HGNC Symbol;Acc:26978]	11	111169565	111179460	1	q23.1	TRUE
geneid.120379	0.756028	high.cor	235062_at	geneid.120379	120379	ENSG00000150773	PIH1D2	ENSG00000150773	120379	PIH1D2	Hs.420662	PIH1 domain containing 2 [Source:HGNC Symbol;Acc:25210]	11	111934734	111944998	-1	q23.1	TRUE
geneid.120400	0.123412	low.cor	1553828_at	geneid.120400	120400	ENSG00000095110	FAM55A	ENSG00000095110	120400	NXPE1	Hs.721328	neurexophilin and PC-esterase domain family, member 1 [Source:HGNC Symbol;Acc:28527]	11	114392437	114430617	-1	q23.2	TRUE
geneid.120425	0.972971	high.cor	228094_at	geneid.120425	120425	ENSG00000160593	AMICA1	ENSG00000160593	120425	AMICA1	Hs.16291	adhesion molecule, interacts with CXADR antigen 1 [Source:HGNC Symbol;Acc:19084]	11	118064455	118095809	-1	q23.3	TRUE
geneid.120526	0.682979	low.cor	213853_at	geneid.120526	120526	ENSG00000170946	DNAJC24	ENSG00000170946	120526	DNAJC24	Hs.187269	DnaJ (Hsp40) homolog, subfamily C, member 24 [Source:HGNC Symbol;Acc:26979]	11	31391387	31453396	1	p13	TRUE
geneid.1207	0.893765	high.cor	209143_s_at	geneid.1207	1207	ENSG00000074201	CLNS1A	ENSG00000074201	1207	CLNS1A	Hs.430733	chloride channel, nucleotide-sensitive, 1A [Source:HGNC Symbol;Acc:2080]	11	77225981	77348850	-1	q14.1	TRUE
geneid.1208	0.0714077	low.cor	206131_at	geneid.1208	1208	ENSG00000137392	CLPS	ENSG00000137392	1208	CLPS	NA	colipase, pancreatic [Source:HGNC Symbol;Acc:2085]	6	35762759	35765088	-1	p21.31	TRUE
geneid.120863	0.259398	low.cor	1561114_a_at	geneid.120863	120863	ENSG00000166153	DEPDC4	ENSG00000166153	120863	DEPDC4	Hs.653118	DEP domain containing 4 [Source:HGNC Symbol;Acc:22952]	12	100597447	100660857	-1	q23.1	TRUE
geneid.120892	0.848717	high.cor	229584_at	geneid.120892	120892	ENSG00000188906	LRRK2	ENSG00000188906	120892	LRRK2	Hs.187636	leucine-rich repeat kinase 2 [Source:HGNC Symbol;Acc:18618]	12	40590546	40763087	1	q12	TRUE
geneid.1209	0.316178	low.cor	201640_x_at	geneid.1209	1209	ENSG00000104853	CLPTM1	ENSG00000104853	1209	CLPTM1	Hs.444441	cleft lip and palate associated transmembrane protein 1 [Source:HGNC Symbol;Acc:2087]	19	45457842	45496599	1	q13.32	TRUE
geneid.120935	-0.198405	low.cor	1557620_a_at	geneid.120935	120935	ENSG00000165972	CCDC38	ENSG00000165972	120935	CCDC38	Hs.210377	coiled-coil domain containing 38 [Source:HGNC Symbol;Acc:26843]	12	96260826	96336752	-1	q23.1	TRUE
geneid.120939	0.741963	high.cor	236646_at	geneid.120939	120939	ENSG00000165685	C12orf59	ENSG00000165685	120939	TMEM52B	Hs.226422	transmembrane protein 52B [Source:HGNC Symbol;Acc:26438]	12	10323141	10344400	1	p13.2	TRUE
geneid.121006	-0.0456961	low.cor	1562317_at	geneid.121006	121006	ENSG00000185958	FAM186A	ENSG00000185958	121006	FAM186A	Hs.133187	family with sequence similarity 186, member A [Source:HGNC Symbol;Acc:26980]	12	50720013	50790405	-1	q13.12	TRUE
geneid.121053	0.776251	high.cor	226349_at	geneid.121053	121053	ENSG00000151131	C12orf45	ENSG00000151131	121053	C12orf45	Hs.295563	chromosome 12 open reading frame 45 [Source:HGNC Symbol;Acc:28628]	12	105380088	105443515	1	q23.3	TRUE
geneid.1211	0.897913	high.cor	216295_s_at	geneid.1211	1211	ENSG00000122705	CLTA	ENSG00000122705	1211	CLTA	Hs.629185	clathrin, light chain A [Source:HGNC Symbol;Acc:2090]	9	36190853	36304778	1	p13.3	TRUE
geneid.1212	0.753824	high.cor	211043_s_at	geneid.1212	1212	ENSG00000175416	CLTB	ENSG00000175416	1212	CLTB	Hs.484241	clathrin, light chain B [Source:HGNC Symbol;Acc:2091]	5	175819456	175843570	-1	q35.2	TRUE
geneid.121214	0.0506879	low.cor	1553077_at	geneid.121214	121214	ENSG00000170426	SDR9C7	ENSG00000170426	121214	SDR9C7	Hs.380178	short chain dehydrogenase/reductase family 9C, member 7 [Source:HGNC Symbol;Acc:29958]	12	57316938	57328189	-1	q13.3	TRUE
geneid.121227	0.770158	high.cor	226908_at	geneid.121227	121227	ENSG00000139263	LRIG3	ENSG00000139263	121227	LRIG3	Hs.745205	leucine-rich repeats and immunoglobulin-like domains 3 [Source:HGNC Symbol;Acc:30991]	12	59265931	59314303	-1	q14.1	TRUE
geneid.121256	0.103448	low.cor	236377_at	geneid.121256	121256	ENSG00000151952	TMEM132D	ENSG00000151952	121256	TMEM132D	Hs.507268	transmembrane protein 132D [Source:HGNC Symbol;Acc:29411]	12	129556270	130388211	-1	q24.33	TRUE
geneid.121260	0.804317	high.cor	225057_at	geneid.121260	121260	ENSG00000139370	SLC15A4	ENSG00000139370	121260	SLC15A4	Hs.741884	solute carrier family 15, member 4 [Source:HGNC Symbol;Acc:23090]	12	129277739	129308528	-1	q24.33	TRUE
geneid.121268	0.809308	high.cor	1553713_a_at	geneid.121268	121268	ENSG00000167550	RHEBL1	ENSG00000167550	121268	RHEBL1	Hs.159013	Ras homolog enriched in brain like 1 [Source:HGNC Symbol;Acc:21166]	12	49458468	49463808	-1	q13.12	TRUE
geneid.121273	0.0304641	low.cor	240353_s_at	geneid.121273	121273	ENSG00000177627	C12orf54	ENSG00000177627	121273	C12orf54	Hs.599550	chromosome 12 open reading frame 54 [Source:HGNC Symbol;Acc:28553]	12	48876286	48890295	1	q13.11	TRUE
geneid.121274	0.773918	high.cor	226509_at	geneid.121274	121274	ENSG00000167528	ZNF641	ENSG00000167528	121274	ZNF641	Hs.23492	zinc finger protein 641 [Source:HGNC Symbol;Acc:31834]	12	48733791	48745197	-1	q13.11	TRUE
geneid.121278	-0.214026	low.cor	1555332_at	geneid.121278	121278	ENSG00000139287	TPH2	ENSG00000139287	121278	TPH2	Hs.736576	tryptophan hydroxylase 2 [Source:HGNC Symbol;Acc:20692]	12	72332626	72580398	1	q21.1	TRUE
geneid.1213	0.770158	high.cor	200614_at	geneid.1213	1213	ENSG00000141367	CLTC	ENSG00000141367	1213	CLTC	Hs.491351	clathrin, heavy chain (Hc) [Source:HGNC Symbol;Acc:2092]	17	57697219	57773671	1	q23.1	TRUE
geneid.121340	0.232694	low.cor	1552340_at	geneid.121340	121340	ENSG00000170374	SP7	ENSG00000170374	121340	SP7	Hs.209402	Sp7 transcription factor [Source:HGNC Symbol;Acc:17321]	12	53720362	53739099	-1	q13.13	TRUE
geneid.121355	0.814493	high.cor	227711_at	geneid.121355	121355	ENSG00000170627	GTSF1	ENSG00000170627	121355	GTSF1	Hs.524476	gametocyte specific factor 1 [Source:HGNC Symbol;Acc:26565]	12	54849734	54867386	-1	q13.13	TRUE
geneid.121391	0.0151024	low.cor	231583_at	geneid.121391	121391	ENSG00000170484	KRT74	ENSG00000170484	121391	KRT74	Hs.660125	keratin 74 [Source:HGNC Symbol;Acc:28929]	12	52959566	52967609	-1	q13.13	TRUE
geneid.121441	0.753824	high.cor	234984_at	geneid.121441	121441	ENSG00000139350	NEDD1	ENSG00000139350	121441	NEDD1	Hs.270084	neural precursor cell expressed, developmentally down-regulated 1 [Source:HGNC Symbol;Acc:7723]	12	97301001	97347129	1	q23.1	TRUE
geneid.121457	0.787205	high.cor	227295_at	geneid.121457	121457	ENSG00000166130	IKBIP	ENSG00000166130	121457	IKBIP	Hs.252543	IKBKB interacting protein [Source:HGNC Symbol;Acc:26430]	12	99007183	99038891	-1	q23.1	TRUE
geneid.1215	0.813586	high.cor	214533_at	geneid.1215	1215	ENSG00000092009	CMA1	ENSG00000092009	1215	CMA1	Hs.135626	chymase 1, mast cell [Source:HGNC Symbol;Acc:2097]	14	24974559	24977471	-1	q12	TRUE
geneid.121506	0.896552	high.cor	227450_at	geneid.121506	121506	ENSG00000139055	ERP27	ENSG00000139055	121506	ERP27	Hs.162143	endoplasmic reticulum protein 27 [Source:HGNC Symbol;Acc:26495]	12	15066969	15092016	-1	p12.3	TRUE
geneid.121512	0.470508	low.cor	230559_x_at	geneid.121512	121512	ENSG00000139132	FGD4	ENSG00000139132	121512	FGD4	Hs.117835	FYVE, RhoGEF and PH domain containing 4 [Source:HGNC Symbol;Acc:19125]	12	32552463	32798984	1	p11.21	TRUE
geneid.121536	0.122116	low.cor	235184_at	geneid.121536	121536	ENSG00000139154	AEBP2	ENSG00000139154	121536	AEBP2	Hs.126497	AE binding protein 2 [Source:HGNC Symbol;Acc:24051]	12	19556979	19873735	1	p12.3	TRUE
geneid.121551	0.878144	high.cor	228570_at	geneid.121551	121551	ENSG00000151136	BTBD11	ENSG00000151136	121551	BTBD11	Hs.271272	BTB (POZ) domain containing 11 [Source:HGNC Symbol;Acc:23844]	12	107712190	108053419	1	q23.3	TRUE
geneid.121599	0.377145	low.cor	1553851_at	geneid.121599	121599	ENSG00000166211	SPIC	ENSG00000166211	121599	SPIC	Hs.577097	Spi-C transcription factor (Spi-1/PU.1 related) [Source:HGNC Symbol;Acc:29549]	12	101869199	101880775	1	q23.2	TRUE
geneid.121601	0.508815	low.cor	236420_s_at	geneid.121601	121601	ENSG00000151572	ANO4	ENSG00000151572	121601	ANO4	Hs.58785	anoctamin 4 [Source:HGNC Symbol;Acc:23837]	12	101111304	101522419	1	q23.1	TRUE
geneid.121642	0.803539	high.cor	225625_at	geneid.121642	121642	ENSG00000189046	ALKBH2	ENSG00000189046	121642	ALKBH2	NA	alkB, alkylation repair homolog 2 (E. coli) [Source:HGNC Symbol;Acc:32487]	12	109525996	109531436	-1	q24.11	TRUE
geneid.121643	0.087957	low.cor	241009_at	geneid.121643	121643	ENSG00000139445	FOXN4	ENSG00000139445	121643	FOXN4	Hs.528316	forkhead box N4 [Source:HGNC Symbol;Acc:21399]	12	109715784	109747025	-1	q24.11	TRUE
geneid.121665	0.460202	low.cor	224638_at	geneid.121665	121665	ENSG00000157837	AC069214.1	ENSG00000157837	121665	SPPL3	Hs.507087	signal peptide peptidase like 3 [Source:HGNC Symbol;Acc:30424]	12	121200313	121342174	-1	q24.31	TRUE
geneid.121793	0.319679	low.cor	236853_at	geneid.121793	121793	ENSG00000153495	C13orf16	ENSG00000153495	121793	TEX29	NA	testis expressed 29 [Source:HGNC Symbol;Acc:20370]	13	111968531	111996596	1	q34	TRUE
geneid.122042	0.0529423	low.cor	1553326_at	geneid.122042	122042	ENSG00000133105	RXFP2	ENSG00000133105	122042	RXFP2	Hs.616925	relaxin/insulin-like family peptide receptor 2 [Source:HGNC Symbol;Acc:17318]	13	32313674	32377009	1	q13.1	TRUE
geneid.122046	0.289532	low.cor	243884_at	geneid.122046	122046	ENSG00000175664	C13orf26	ENSG00000175664	122046	TEX26	NA	testis expressed 26 [Source:HGNC Symbol;Acc:28622]	13	31506840	31549639	1	q12.3	TRUE
geneid.122060	0.875356	high.cor	225619_at	geneid.122060	122060	ENSG00000139737	SLAIN1	ENSG00000139737	122060	SLAIN1	Hs.349955	SLAIN motif family, member 1 [Source:HGNC Symbol;Acc:26387]	13	78272023	78338377	1	q22.3	TRUE
geneid.122258	-0.048203	low.cor	231405_at	geneid.122258	122258	ENSG00000153498	SPACA7	ENSG00000153498	122258	SPACA7	NA	sperm acrosome associated 7 [Source:HGNC Symbol;Acc:29575]	13	113030633	113089003	1	q34	TRUE
geneid.122402	0.69147	low.cor	228285_at	geneid.122402	122402	ENSG00000156414	TDRD9	ENSG00000156414	122402	TDRD9	Hs.21454	tudor domain containing 9 [Source:HGNC Symbol;Acc:20122]	14	104394799	104519004	1	q32.33	TRUE
geneid.122416	0.600207	low.cor	230972_at	geneid.122416	122416	ENSG00000156381	ANKRD9	ENSG00000156381	122416	ANKRD9	NA	ankyrin repeat domain 9 [Source:HGNC Symbol;Acc:20096]	14	102973179	102976136	-1	q32.31	TRUE
geneid.122481	0.755639	high.cor	1553734_at	geneid.122481	122481	ENSG00000140057	AK7	ENSG00000140057	122481	AK7	Hs.622095	adenylate kinase 7 [Source:HGNC Symbol;Acc:20091]	14	96858448	96955764	1	q32.2	TRUE
geneid.122509	0.714286	high.cor	230172_at	geneid.122509	122509	ENSG00000165948	IFI27L1	ENSG00000165948	122509	IFI27L1	NA	interferon, alpha-inducible protein 27-like 1 [Source:HGNC Symbol;Acc:19754]	14	94547628	94570192	1	q32.12	TRUE
geneid.122525	0.739953	high.cor	235369_at	geneid.122525	122525	ENSG00000179476	C14orf28	ENSG00000179476	122525	C14orf28	Hs.82098	chromosome 14 open reading frame 28 [Source:HGNC Symbol;Acc:19834]	14	45366498	45376460	1	q21.2	TRUE
geneid.122553	0.651607	low.cor	225537_at	geneid.122553	122553	ENSG00000182400	TRAPPC6B	ENSG00000182400	122553	TRAPPC6B	Hs.13303	trafficking protein particle complex 6B [Source:HGNC Symbol;Acc:23066]	14	39617015	39639736	-1	q21.1	TRUE
geneid.122616	0.901672	high.cor	213512_at	geneid.122616	122616	ENSG00000140104	C14orf79	ENSG00000140104	122616	C14orf79	Hs.27183	chromosome 14 open reading frame 79 [Source:HGNC Symbol;Acc:20126]	14	105452112	105476819	1	q32.33	TRUE
geneid.122618	0.418265	low.cor	235802_at	geneid.122618	122618	ENSG00000166428	PLD4	ENSG00000166428	122618	PLD4	Hs.407101	phospholipase D family, member 4 [Source:HGNC Symbol;Acc:23792]	14	105391153	105399574	1	q32.33	TRUE
geneid.122622	0.918654	high.cor	226325_at	geneid.122622	122622	ENSG00000185100	ADSSL1	ENSG00000185100	122622	ADSSL1	Hs.375179	adenylosuccinate synthase like 1 [Source:HGNC Symbol;Acc:20093]	14	105190523	105213662	1	q32.33	TRUE
geneid.122651	-0.115927	low.cor	231603_at	geneid.122651	122651	ENSG00000173464	RNASE11	ENSG00000173464	122651	RNASE11	Hs.112761	ribonuclease, RNase A family, 11 (non-active) [Source:HGNC Symbol;Acc:19269]	14	21051051	21078043	-1	q11.2	TRUE
geneid.122664	0.211891	low.cor	231140_at	geneid.122664	122664	ENSG00000179636	TPPP2	ENSG00000179636	122664	TPPP2	Hs.734191	tubulin polymerization-promoting protein family member 2 [Source:HGNC Symbol;Acc:19293]	14	21492268	21504435	1	q11.2	TRUE
geneid.122704	0.797835	high.cor	226241_s_at	geneid.122704	122704	ENSG00000172590	MRPL52	ENSG00000172590	122704	MRPL52	Hs.619637	mitochondrial ribosomal protein L52 [Source:HGNC Symbol;Acc:16655]	14	23299088	23304246	1	q11.2	TRUE
geneid.122769	0.824553	high.cor	235113_at	geneid.122769	122769	ENSG00000165501	LRR1	ENSG00000165501	122769	LRR1	Hs.451090	leucine rich repeat protein 1 [Source:HGNC Symbol;Acc:19742]	14	50065415	50081390	1	q21.3	TRUE
geneid.122773	0.913015	high.cor	1552733_at	geneid.122773	122773	ENSG00000197776	KLHDC1	ENSG00000197776	122773	KLHDC1	Hs.509258	kelch domain containing 1 [Source:HGNC Symbol;Acc:19836]	14	50159823	50219870	1	q21.3	TRUE
geneid.122786	0.944128	high.cor	225481_at	geneid.122786	122786	ENSG00000139926	FRMD6	ENSG00000139926	122786	FRMD6	Hs.434914	FERM domain containing 6 [Source:HGNC Symbol;Acc:19839]	14	51955818	52197445	1	q22.1	TRUE
geneid.122809	0.577845	low.cor	226178_at	geneid.122809	122809	ENSG00000180008	SOCS4	ENSG00000180008	122809	SOCS4	Hs.532610	suppressor of cytokine signaling 4 [Source:HGNC Symbol;Acc:19392]	14	55493948	55516206	1	q22.2	TRUE
geneid.122830	0.61719	low.cor	225679_at	geneid.122830	122830	ENSG00000139977	NAA30	ENSG00000139977	122830	NAA30	Hs.165465	N(alpha)-acetyltransferase 30, NatC catalytic subunit [Source:HGNC Symbol;Acc:19844]	14	57857262	57882635	1	q22.3	TRUE
geneid.122945	0.24838	low.cor	231566_at	geneid.122945	122945	ENSG00000165555	C14orf148	ENSG00000165555	122945	NOXRED1	Hs.97556	NADP-dependent oxidoreductase domain containing 1 [Source:HGNC Symbol;Acc:20487]	14	77860364	77889860	-1	q24.3	TRUE
geneid.122953	0.351675	low.cor	239085_at	geneid.122953	122953	ENSG00000140044	JDP2	ENSG00000140044	122953	JDP2	Hs.196482	Jun dimerization protein 2 [Source:HGNC Symbol;Acc:17546]	14	75894419	75940814	1	q24.3	TRUE
geneid.122961	0.818447	high.cor	226007_at	geneid.122961	122961	ENSG00000165898	ISCA2	ENSG00000165898	122961	ISCA2	NA	iron-sulfur cluster assembly 2 homolog (S. cerevisiae) [Source:HGNC Symbol;Acc:19857]	14	74960423	74963809	1	q24.3	TRUE
geneid.122970	0.926627	high.cor	229534_at	geneid.122970	122970	ENSG00000177465	ACOT4	ENSG00000177465	122970	ACOT4	Hs.49433	acyl-CoA thioesterase 4 [Source:HGNC Symbol;Acc:19748]	14	74058410	74063200	1	q24.3	TRUE
geneid.123	0.947368	high.cor	209122_at	geneid.123	123	ENSG00000147872	PLIN2	ENSG00000147872	123	PLIN2	NA	perilipin 2 [Source:HGNC Symbol;Acc:248]	9	19108373	19149288	-1	p22.1	TRUE
geneid.1230	0.95197	high.cor	205098_at	geneid.1230	1230	ENSG00000163823	CCR1	ENSG00000163823	1230	CCR1	Hs.301921	chemokine (C-C motif) receptor 1 [Source:HGNC Symbol;Acc:1602]	3	46243200	46249887	-1	p21.31	TRUE
geneid.123016	0.957804	high.cor	226120_at	geneid.123016	123016	ENSG00000165533	TTC8	ENSG00000165533	123016	TTC8	Hs.609858	tetratricopeptide repeat domain 8 [Source:HGNC Symbol;Acc:20087]	14	89290497	89344335	1	q31.3	TRUE
geneid.123036	0.869847	high.cor	234970_at	geneid.123036	123036	ENSG00000165929	TC2N	ENSG00000165929	123036	TC2N	Hs.510262	tandem C2 domains, nuclear [Source:HGNC Symbol;Acc:19859]	14	92246095	92333880	-1	q32.12	TRUE
geneid.123041	0.518473	low.cor	1568870_at	geneid.123041	123041	ENSG00000140090	SLC24A4	ENSG00000140090	123041	SLC24A4	Hs.385530	solute carrier family 24 (sodium/potassium/calcium exchanger), member 4 [Source:HGNC Symbol;Acc:10978]	14	92788925	92962596	1	q32.12	TRUE
geneid.123096	0.822271	high.cor	225306_s_at	geneid.123096	123096	ENSG00000197119	SLC25A29	ENSG00000197119	123096	SLC25A29	Hs.671883	solute carrier family 25 (mitochondrial carnitine/acylcarnitine carrier), member 29 [Source:HGNC Symbol;Acc:20116]	14	100757448	100772884	-1	q32.2	TRUE
geneid.123099	0.966165	high.cor	236496_at	geneid.123099	123099	ENSG00000168350	DEGS2	ENSG00000168350	123099	DEGS2	Hs.159643	delta(4)-desaturase, sphingolipid 2 [Source:HGNC Symbol;Acc:20113]	14	100612756	100626500	-1	q32.2	TRUE
geneid.123169	0.910163	high.cor	235096_at	geneid.123169	123169	ENSG00000166477	LEO1	ENSG00000166477	123169	LEO1	Hs.567662	Leo1, Paf1/RNA polymerase II complex component, homolog (S. cerevisiae) [Source:HGNC Symbol;Acc:30401]	15	52230222	52264003	-1	q21.2	TRUE
geneid.1232	0.0853643	low.cor	208304_at	geneid.1232	1232	ENSG00000183625	CCR3	ENSG00000183625	1232	CCR3	Hs.506190	chemokine (C-C motif) receptor 3 [Source:HGNC Symbol;Acc:1604]	3	46205096	46308197	1	p21.31	TRUE
geneid.123207	0.60092	low.cor	1552310_at	geneid.123207	123207	ENSG00000169609	C15orf40	ENSG00000169609	123207	C15orf40	Hs.352541	chromosome 15 open reading frame 40 [Source:HGNC Symbol;Acc:28443]	15	83657193	83680393	-1	q25.2	TRUE
geneid.123228	0.669821	low.cor	228398_at	geneid.123228	123228	ENSG00000166192	SENP8	ENSG00000166192	123228	SENP8	Hs.513002	SUMO/sentrin specific peptidase family member 8 [Source:HGNC Symbol;Acc:22992]	15	72406599	72433311	1	q23	TRUE
geneid.123263	0.542002	low.cor	235689_at	geneid.123263	123263	ENSG00000103707	MTFMT	ENSG00000103707	123263	MTFMT	Hs.531615	mitochondrial methionyl-tRNA formyltransferase [Source:HGNC Symbol;Acc:29666]	15	65294845	65321977	-1	q22.31	TRUE
geneid.123264	-0.114864	low.cor	230830_at	geneid.123264	123264	ENSG00000186198	AC013553.1	ENSG00000186198	123264	SLC51B	Hs.534533	solute carrier family 51, beta subunit [Source:HGNC Symbol;Acc:29956]	15	65337708	65345734	1	q22.31	TRUE
geneid.123283	0.695554	low.cor	227611_at	geneid.123283	123283	ENSG00000185418	TARSL2	ENSG00000185418	123283	TARSL2	Hs.657163	threonyl-tRNA synthetase-like 2 [Source:HGNC Symbol;Acc:24728]	15	102193801	102264807	-1	q26.3	TRUE
geneid.1233	0.400765	low.cor	208376_at	geneid.1233	1233	ENSG00000183813	CCR4	ENSG00000183813	1233	CCR4	NA	chemokine (C-C motif) receptor 4 [Source:HGNC Symbol;Acc:1605]	3	32993066	32997841	1	p22.3	TRUE
geneid.123355	0.682007	low.cor	227423_at	geneid.123355	123355	ENSG00000168904	LRRC28	ENSG00000168904	123355	LRRC28	Hs.683248	leucine rich repeat containing 28 [Source:HGNC Symbol;Acc:28355]	15	99791567	99930934	1	q26.3	TRUE
geneid.1234	0.902709	high.cor	206991_s_at	geneid.1234	1234	ENSG00000160791	CCR5	ENSG00000160791	1234	CCR5	Hs.450802	chemokine (C-C motif) receptor 5 (gene/pseudogene) [Source:HGNC Symbol;Acc:1606]	3	46411633	46417697	1	p21.31	TRUE
geneid.1235	0.741185	high.cor	206983_at	geneid.1235	1235	ENSG00000112486	CCR6	ENSG00000112486	1235	CCR6	Hs.46468	chemokine (C-C motif) receptor 6 [Source:HGNC Symbol;Acc:1607]	6	167525295	167553184	1	q27	TRUE
geneid.123591	0.472971	low.cor	1552400_a_at	geneid.123591	123591	ENSG00000169758	C15orf27	ENSG00000169758	123591	C15orf27	Hs.661411	chromosome 15 open reading frame 27 [Source:HGNC Symbol;Acc:26763]	15	76352178	76521462	1	q24.2	TRUE
geneid.1236	0.950544	high.cor	206337_at	geneid.1236	1236	ENSG00000126353	CCR7	ENSG00000126353	1236	CCR7	Hs.370036	chemokine (C-C motif) receptor 7 [Source:HGNC Symbol;Acc:1608]	17	38710021	38721724	-1	q21.2	TRUE
geneid.123606	0.754148	high.cor	225752_at	geneid.123606	123606	ENSG00000170113	NIPA1	ENSG00000170113	123606	NIPA1	Hs.511797	non imprinted in Prader-Willi/Angelman syndrome 1 [Source:HGNC Symbol;Acc:17043]	15	23043277	23100005	-1	q11.2	TRUE
geneid.123688	0.534418	low.cor	236150_at	geneid.123688	123688	ENSG00000188266	AGPHD1	ENSG00000188266	123688	HYKK	Hs.307962	hydroxylysine kinase [Source:HGNC Symbol;Acc:34403]	15	78799906	78829714	1	q25.1	TRUE
geneid.1237	0.695813	low.cor	208059_at	geneid.1237	1237	ENSG00000179934	CCR8	ENSG00000179934	1237	CCR8	Hs.113222	chemokine (C-C motif) receptor 8 [Source:HGNC Symbol;Acc:1609]	3	39371197	39375171	1	p22.2	TRUE
geneid.123720	0.683303	low.cor	228953_at	geneid.123720	123720	ENSG00000156232	WHAMM	ENSG00000156232	123720	WHAMM	Hs.377360	WAS protein homolog associated with actin, golgi membranes and microtubules [Source:HGNC Symbol;Acc:30493]	15	83478380	83503611	1	q25.2	TRUE
geneid.123775	-0.0618356	low.cor	1553303_at	geneid.123775	123775	ENSG00000166455	C16orf46	ENSG00000166455	123775	C16orf46	Hs.597137	chromosome 16 open reading frame 46 [Source:HGNC Symbol;Acc:26525]	16	81087102	81110872	-1	q23.2	TRUE
geneid.1238	-0.114791	low.cor	206887_at	geneid.1238	1238	ENSG00000144648	CCBP2	ENSG00000144648	1238	ACKR2	Hs.146346	atypical chemokine receptor 2 [Source:HGNC Symbol;Acc:1565]	3	42846244	42949597	1	p22.1	TRUE
geneid.123803	0.881644	high.cor	213062_at	geneid.123803	123803	ENSG00000157045	NTAN1	ENSG00000157045	123803	NTAN1	Hs.592045	N-terminal asparagine amidase [Source:HGNC Symbol;Acc:29909]	16	15131710	15149921	-1	p13.11	TRUE
geneid.123811	0.81903	high.cor	225087_at	geneid.123811	123811	ENSG00000133393	FOPNL	ENSG00000133393	123811	FOPNL	Hs.514179	FGFR1OP N-terminal like [Source:HGNC Symbol;Acc:26435]	16	15959577	15982482	-1	p13.11	TRUE
geneid.123872	0.686144	low.cor	222068_s_at	geneid.123872	123872	ENSG00000154099	DNAAF1	ENSG00000154099	123872	DNAAF1	Hs.310164	dynein, axonemal, assembly factor 1 [Source:HGNC Symbol;Acc:30539]	16	84178865	84212373	1	q23.3	TRUE
geneid.123876	0.23811	low.cor	230554_at	geneid.123876	123876	ENSG00000183747	ACSM2A	ENSG00000183747	123876	ACSM2A	Hs.298252	acyl-CoA synthetase medium-chain family member 2A [Source:HGNC Symbol;Acc:32017]	16	20462783	20498991	1	p12.3	TRUE
geneid.123879	0.622893	low.cor	239648_at	geneid.123879	123879	ENSG00000188215	DCUN1D3	ENSG00000188215	123879	DCUN1D3	Hs.101007	DCN1, defective in cullin neddylation 1, domain containing 3 [Source:HGNC Symbol;Acc:28734]	16	20869396	20911706	-1	p12.3	TRUE
geneid.123920	0.892079	high.cor	224733_at	geneid.123920	123920	ENSG00000140931	CMTM3	ENSG00000140931	123920	CMTM3	Hs.298198	CKLF-like MARVEL transmembrane domain containing 3 [Source:HGNC Symbol;Acc:19174]	16	66637777	66647795	1	q21	TRUE
geneid.123970	-0.113427	low.cor	240209_at	geneid.123970	123970	ENSG00000166152	C16orf78	ENSG00000166152	123970	C16orf78	Hs.125875	chromosome 16 open reading frame 78 [Source:HGNC Symbol;Acc:28479]	16	49407734	49433342	1	q12.1	TRUE
geneid.124	0.390977	low.cor	207820_at	geneid.124	124	ENSG00000187758	ADH1A	ENSG00000187758	124	ADH1A	Hs.654433	alcohol dehydrogenase 1A (class I), alpha polypeptide [Source:HGNC Symbol;Acc:249]	4	100197524	100212185	-1	q23	TRUE
geneid.1240	0.885079	high.cor	229121_at	geneid.1240	1240	ENSG00000174600	CMKLR1	ENSG00000174600	1240	CMKLR1	Hs.197143	chemokine-like receptor 1 [Source:HGNC Symbol;Acc:2121]	12	108681821	108733118	-1	q23.3	TRUE
geneid.124044	0.612328	low.cor	214965_at	geneid.124044	124044	ENSG00000158792	SPATA2L	ENSG00000158792	124044	SPATA2L	Hs.374556	spermatogenesis associated 2-like [Source:HGNC Symbol;Acc:28393]	16	89762751	89768113	-1	q24.3	TRUE
geneid.124045	0.38298	low.cor	230811_at	geneid.124045	124045	ENSG00000167523	C16orf55	ENSG00000167523	124045	SPATA33	Hs.655171	spermatogenesis associated 33 [Source:HGNC Symbol;Acc:26463]	16	89724210	89737680	1	q24.3	TRUE
geneid.124056	0.637412	low.cor	235329_at	geneid.124056	124056	ENSG00000196408	NOXO1	ENSG00000196408	124056	NOXO1	NA	NADPH oxidase organizer 1 [Source:HGNC Symbol;Acc:19404]	16	2028918	2034193	-1	p13.3	TRUE
geneid.124093	0.773593	high.cor	236745_at	geneid.124093	124093	ENSG00000162004	CCDC78	ENSG00000162004	124093	CCDC78	Hs.381943	coiled-coil domain containing 78 [Source:HGNC Symbol;Acc:14153]	16	772582	776954	-1	p13.3	TRUE
geneid.1241	0.548678	low.cor	236172_at	geneid.1241	1241	ENSG00000213903	LTB4R	ENSG00000213903	1241	LTB4R	Hs.567248	leukotriene B4 receptor [Source:HGNC Symbol;Acc:6713]	14	24780656	24787242	1	q12	TRUE
geneid.124152	0.928312	high.cor	213392_at	geneid.124152	124152	ENSG00000174628	IQCK	ENSG00000174628	124152	IQCK	Hs.460217	IQ motif containing K [Source:HGNC Symbol;Acc:28556]	16	19727778	19868907	1	p12.3	TRUE
geneid.124220	0.969471	high.cor	228058_at	geneid.124220	124220	ENSG00000162078	ZG16B	ENSG00000162078	124220	ZG16B	NA	zymogen granule protein 16B [Source:HGNC Symbol;Acc:30456]	16	2880170	2888967	1	p13.3	TRUE
geneid.124222	0.932785	high.cor	212858_at	geneid.124222	124222	ENSG00000162073	PAQR4	ENSG00000162073	124222	PAQR4	Hs.351474	progestin and adipoQ receptor family member IV [Source:HGNC Symbol;Acc:26386]	16	3019246	3023490	1	p13.3	TRUE
geneid.124245	0.719212	high.cor	226108_at	geneid.124245	124245	ENSG00000158545	ZC3H18	ENSG00000158545	124245	ZC3H18	Hs.93670	zinc finger CCCH-type containing 18 [Source:HGNC Symbol;Acc:25091]	16	88636789	88698374	1	q24.2	TRUE
geneid.124359	0.398302	low.cor	1553647_at	geneid.124359	124359	ENSG00000166446	CDYL2	ENSG00000166446	124359	CDYL2	Hs.373908	chromodomain protein, Y-like 2 [Source:HGNC Symbol;Acc:23030]	16	80637609	80838226	-1	q23.2	TRUE
geneid.1244	0.593531	low.cor	206155_at	geneid.1244	1244	ENSG00000023839	ABCC2	ENSG00000023839	1244	ABCC2	Hs.368243	ATP-binding cassette, sub-family C (CFTR/MRP), member 2 [Source:HGNC Symbol;Acc:53]	10	101542489	101611949	1	q24.2	TRUE
geneid.124401	0.544659	low.cor	227303_at	geneid.124401	124401	ENSG00000168096	ANKS3	ENSG00000168096	124401	ANKS3	Hs.654859	ankyrin repeat and sterile alpha motif domain containing 3 [Source:HGNC Symbol;Acc:29422]	16	4746513	4784379	-1	p13.3	TRUE
geneid.124402	0.522167	low.cor	225874_at	geneid.124402	124402	ENSG00000153443	FAM100A	ENSG00000153443	124402	UBALD1	NA	UBA-like domain containing 1 [Source:HGNC Symbol;Acc:29576]	16	4658884	4665028	-1	p13.3	TRUE
geneid.124404	0.383718	low.cor	230947_at	geneid.124404	124404	ENSG00000140623	2013-09-12	ENSG00000140623	124404	2013-09-12	Hs.126780	septin 12 [Source:HGNC Symbol;Acc:26348]	16	4827670	4838522	-1	p13.3	TRUE
geneid.124411	0.503435	low.cor	238510_at	geneid.124411	124411	ENSG00000197302	ZNF720	ENSG00000197302	124411	ZNF720	Hs.528826	zinc finger protein 720 [Source:HGNC Symbol;Acc:26987]	16	31724550	31806190	1	p11.2	TRUE
geneid.124446	0.727768	high.cor	224981_at	geneid.124446	124446	ENSG00000149932	TMEM219	ENSG00000149932	124446	TMEM219	NA	transmembrane protein 219 [Source:HGNC Symbol;Acc:25201]	16	29952206	29984373	1	p11.2	TRUE
geneid.124454	0.823114	high.cor	227374_at	geneid.124454	124454	ENSG00000103356	EARS2	ENSG00000103356	124454	EARS2	Hs.620541	glutamyl-tRNA synthetase 2, mitochondrial [Source:HGNC Symbol;Acc:29419]	16	23533335	23569052	-1	p12.2	TRUE
geneid.124460	0.653228	low.cor	1563641_a_at	geneid.124460	124460	ENSG00000167208	SNX20	ENSG00000167208	124460	SNX20	Hs.660456	sorting nexin 20 [Source:HGNC Symbol;Acc:30390]	16	50700211	50715264	-1	q12.1	TRUE
geneid.124491	0.651737	low.cor	228505_s_at	geneid.124491	124491	ENSG00000166822	TMEM170A	ENSG00000166822	124491	TMEM170A	Hs.487510	transmembrane protein 170A [Source:HGNC Symbol;Acc:29577]	16	75476952	75499395	-1	q23.1	TRUE
geneid.124512	0.779621	high.cor	225808_at	geneid.124512	124512	ENSG00000181038	METTL23	ENSG00000181038	124512	METTL23	Hs.596452	methyltransferase like 23 [Source:HGNC Symbol;Acc:26988]	17	74722912	74730018	1	q25.1	TRUE
geneid.124535	0.539214	low.cor	230718_at	geneid.124535	124535	ENSG00000176160	HSF5	ENSG00000176160	124535	HSF5	Hs.380061	heat shock transcription factor family member 5 [Source:HGNC Symbol;Acc:26862]	17	56497528	56565745	-1	q22	TRUE
geneid.124540	0.469212	low.cor	243010_at	geneid.124540	124540	ENSG00000153944	MSI2	ENSG00000153944	124540	MSI2	Hs.606282	musashi RNA-binding protein 2 [Source:HGNC Symbol;Acc:18585]	17	55333212	55762046	1	q22	TRUE
geneid.124565	0.263871	low.cor	230448_at	geneid.124565	124565	ENSG00000157637	SLC38A10	ENSG00000157637	124565	SLC38A10	Hs.352240	solute carrier family 38, member 10 [Source:HGNC Symbol;Acc:28237]	17	79218800	79269347	-1	q25.3	TRUE
geneid.124583	0.8972	high.cor	221732_at	geneid.124583	124583	ENSG00000171302	CANT1	ENSG00000171302	124583	CANT1	Hs.8859	calcium activated nucleotidase 1 [Source:HGNC Symbol;Acc:19721]	17	76987799	77005949	-1	q25.3	TRUE
geneid.124590	0.148367	low.cor	1553263_at	geneid.124590	124590	ENSG00000182040	USH1G	ENSG00000182040	124590	USH1G	Hs.376688	Usher syndrome 1G (autosomal recessive) [Source:HGNC Symbol;Acc:16356]	17	72912176	72919351	-1	q25.1	TRUE
geneid.124599	-0.137348	low.cor	1554173_at	geneid.124599	124599	ENSG00000178789	CD300LB	ENSG00000178789	124599	CD300LB	Hs.313343	CD300 molecule-like family member b [Source:HGNC Symbol;Acc:30811]	17	72517313	72527613	-1	q25.1	TRUE
geneid.124602	0.284612	low.cor	1553314_a_at	geneid.124602	124602	ENSG00000196169	KIF19	ENSG00000196169	124602	KIF19	Hs.372773	kinesin family member 19 [Source:HGNC Symbol;Acc:26735]	17	72322349	72351959	1	q25.1	TRUE
geneid.124626	0.134629	low.cor	231442_at	geneid.124626	124626	ENSG00000186075	ZPBP2	ENSG00000186075	124626	ZPBP2	Hs.367245	zona pellucida binding protein 2 [Source:HGNC Symbol;Acc:20678]	17	38024417	38034149	1	q12	TRUE
geneid.124637	0.869328	high.cor	1552711_a_at	geneid.124637	124637	ENSG00000182224	CYB5D1	ENSG00000182224	124637	CYB5D1	Hs.27475	cytochrome b5 domain containing 1 [Source:HGNC Symbol;Acc:26516]	17	7761064	7765600	1	p13.1	TRUE
geneid.124739	0.708452	high.cor	237439_at	geneid.124739	124739	ENSG00000154914	USP43	ENSG00000154914	124739	USP43	Hs.594758	ubiquitin specific peptidase 43 [Source:HGNC Symbol;Acc:20072]	17	9548015	9633001	1	p13.1	TRUE
geneid.124751	0.370819	low.cor	1558533_at	geneid.124751	124751	ENSG00000184619	KRBA2	ENSG00000184619	124751	KRBA2	Hs.304604	KRAB-A domain containing 2 [Source:HGNC Symbol;Acc:26989]	17	8271955	8280029	-1	p13.1	TRUE
geneid.124773	0.148596	low.cor	1555985_at	geneid.124773	124773	ENSG00000141371	C17orf64	ENSG00000141371	124773	C17orf64	Hs.129312	chromosome 17 open reading frame 64 [Source:HGNC Symbol;Acc:26990]	17	58469790	58508782	1	q23.2	TRUE
geneid.124783	-0.277094	low.cor	1553804_a_at	geneid.124783	124783	ENSG00000184361	C17orf46	ENSG00000184361	124783	SPATA32	Hs.412719	spermatogenesis associated 32 [Source:HGNC Symbol;Acc:26349]	17	43331760	43339479	-1	q21.31	TRUE
geneid.124790	0.711563	high.cor	238547_at	geneid.124790	124790	ENSG00000168517	HEXIM2	ENSG00000168517	124790	HEXIM2	Hs.56382	hexamethylene bis-acetamide inducible 2 [Source:HGNC Symbol;Acc:28591]	17	43238067	43247407	1	q21.31	TRUE
geneid.124801	0.801076	high.cor	212532_s_at	geneid.124801	124801	ENSG00000161654	LSM12	ENSG00000161654	124801	LSM12	Hs.355570	LSM12 homolog (S. cerevisiae) [Source:HGNC Symbol;Acc:26407]	17	42112003	42144987	-1	q21.31	TRUE
geneid.124808	0.740407	high.cor	225607_at	geneid.124808	124808	ENSG00000180329	CCDC43	ENSG00000180329	124808	CCDC43	Hs.579115	coiled-coil domain containing 43 [Source:HGNC Symbol;Acc:26472]	17	42750437	42767147	-1	q21.31	TRUE
geneid.124817	0.724656	high.cor	231463_at	geneid.124817	124817	ENSG00000176563	CNTD1	ENSG00000176563	124817	CNTD1	Hs.12272	cyclin N-terminal domain containing 1 [Source:HGNC Symbol;Acc:26847]	17	40950810	40963605	1	q21.31	TRUE
geneid.124842	0.32104	low.cor	243708_at	geneid.124842	124842	ENSG00000181291	TMEM132E	ENSG00000181291	124842	TMEM132E	Hs.310482	transmembrane protein 132E [Source:HGNC Symbol;Acc:26991]	17	32907768	32966337	1	q12	TRUE
geneid.124857	0.00913923	low.cor	241358_at	geneid.124857	124857	ENSG00000173714	WFIKKN2	ENSG00000173714	124857	WFIKKN2	Hs.211475	WAP, follistatin/kazal, immunoglobulin, kunitz and netrin domain containing 2 [Source:HGNC Symbol;Acc:30916]	17	48912011	48919709	1	q21.33	TRUE
geneid.124872	0.188618	low.cor	1552903_at	geneid.124872	124872	ENSG00000167080	B4GALNT2	ENSG00000167080	124872	B4GALNT2	Hs.374679	beta-1,4-N-acetyl-galactosaminyl transferase 2 [Source:HGNC Symbol;Acc:24136]	17	47209822	47247351	1	q21.32	TRUE
geneid.124912	-0.0188644	low.cor	243621_at	geneid.124912	124912	ENSG00000141316	SPACA3	ENSG00000141316	124912	SPACA3	Hs.434112	sperm acrosome associated 3 [Source:HGNC Symbol;Acc:16260]	17	31297394	31324895	1	q11.2	TRUE
geneid.124923	0.748557	high.cor	1553292_s_at	geneid.124923	124923	ENSG00000167524	AC005726.6	ENSG00000167524	124923	NA	NA	uncharacterized serine/threonine-protein kinase SgK494 [Source:RefSeq peptide;Acc:NP_001167574]	17	26934982	26941218	-1	q11.2	TRUE
geneid.124925	-0.0458906	low.cor	229651_at	geneid.124925	124925	ENSG00000063015	SEZ6	ENSG00000063015	124925	SEZ6	Hs.21837	seizure related 6 homolog (mouse) [Source:HGNC Symbol;Acc:15955]	17	27281919	27333458	-1	q11.2	TRUE
geneid.124930	0.0712341	low.cor	227720_at	geneid.124930	124930	ENSG00000198720	ANKRD13B	ENSG00000198720	124930	ANKRD13B	Hs.662164	ankyrin repeat domain 13B [Source:HGNC Symbol;Acc:26363]	17	27916787	27941779	1	q11.2	TRUE
geneid.124935	0.670275	low.cor	226629_at	geneid.124935	124935	ENSG00000167703	SLC43A2	ENSG00000167703	124935	SLC43A2	Hs.160550	solute carrier family 43 (amino acid system L transporter), member 2 [Source:HGNC Symbol;Acc:23087]	17	1477673	1532180	-1	p13.3	TRUE
geneid.124936	0.856819	high.cor	225804_at	geneid.124936	124936	ENSG00000167740	CYB5D2	ENSG00000167740	124936	CYB5D2	Hs.513871	cytochrome b5 domain containing 2 [Source:HGNC Symbol;Acc:28471]	17	4046462	4090605	1	p13.2	TRUE
geneid.124961	0.758361	high.cor	235728_at	geneid.124961	124961	ENSG00000180787	ZFP3	ENSG00000180787	124961	ZFP3	Hs.48832	ZFP3 zinc finger protein [Source:HGNC Symbol;Acc:12861]	17	4981543	4999669	1	p13.2	TRUE
geneid.124975	0.968045	high.cor	236225_at	geneid.124975	124975	ENSG00000167741	GGT6	ENSG00000167741	124975	GGT6	Hs.130749	gamma-glutamyltransferase 6 [Source:HGNC Symbol;Acc:26891]	17	4460222	4464113	-1	p13.2	TRUE
geneid.124976	0.603578	low.cor	225671_at	geneid.124976	124976	ENSG00000183018	SPNS2	ENSG00000183018	124976	SPNS2	Hs.22824	spinster homolog 2 (Drosophila) [Source:HGNC Symbol;Acc:26992]	17	4402133	4442330	1	p13.2	TRUE
geneid.124989	0.504602	low.cor	1554772_at	geneid.124989	124989	ENSG00000178852	C17orf57	ENSG00000178852	124989	EFCAB13	NA	EF-hand calcium binding domain 13 [Source:HGNC Symbol;Acc:26864]	17	45400656	45518678	1	q21.32	TRUE
geneid.124995	0.779621	high.cor	224671_at	geneid.124995	124995	ENSG00000159111	MRPL10	ENSG00000159111	124995	MRPL10	Hs.347535	mitochondrial ribosomal protein L10 [Source:HGNC Symbol;Acc:14055]	17	45900638	45908900	-1	q21.32	TRUE
geneid.124997	0.493972	low.cor	226738_at	geneid.124997	124997	ENSG00000167716	WDR81	ENSG00000167716	124997	WDR81	Hs.234572	WD repeat domain 81 [Source:HGNC Symbol;Acc:26600]	17	1619817	1641893	1	p13.3	TRUE
geneid.125	0.956378	high.cor	209613_s_at	geneid.125	125	ENSG00000196616	ADH1B	ENSG00000196616	125	ADH1B	Hs.4	alcohol dehydrogenase 1B (class I), beta polypeptide [Source:HGNC Symbol;Acc:250]	4	100226121	100242558	-1	q23	TRUE
geneid.125058	0.572012	low.cor	228488_at	geneid.125058	125058	ENSG00000167291	TBC1D16	ENSG00000167291	125058	TBC1D16	Hs.369819	TBC1 domain family, member 16 [Source:HGNC Symbol;Acc:28356]	17	77906142	78009647	-1	q25.3	TRUE
geneid.125061	0.770742	high.cor	240318_at	geneid.125061	125061	ENSG00000183077	AFMID	ENSG00000183077	125061	AFMID	Hs.558614	arylformamidase [Source:HGNC Symbol;Acc:20910]	17	76183398	76203782	1	q25.3	TRUE
geneid.125111	0.222518	low.cor	230025_at	geneid.125111	125111	ENSG00000183153	GJD3	ENSG00000183153	125111	GJD3	NA	gap junction protein, delta 3, 31.9kDa [Source:HGNC Symbol;Acc:19147]	17	38517235	38520067	-1	q21.2	TRUE
geneid.125113	0.644672	low.cor	243998_at	geneid.125113	125113	ENSG00000213424	KRT222	ENSG00000213424	125113	KRT222	Hs.6920	keratin 222 [Source:HGNC Symbol;Acc:28695]	17	38810917	38821433	-1	q21.2	TRUE
geneid.125115	0.483925	low.cor	1562629_a_at	geneid.125115	125115	ENSG00000204889	KRT40	ENSG00000204889	125115	KRT40	Hs.534929	keratin 40 [Source:HGNC Symbol;Acc:26707]	17	39133968	39143387	-1	q21.2	TRUE
geneid.125150	-0.017823	low.cor	228719_at	geneid.125150	125150	ENSG00000214941	ZSWIM7	ENSG00000214941	125150	ZSWIM7	Hs.593985	zinc finger, SWIM-type containing 7 [Source:HGNC Symbol;Acc:26993]	17	15879874	15903031	-1	p12	TRUE
geneid.125170	0.51076	low.cor	235896_s_at	geneid.125170	125170	ENSG00000177427	SMCR7	ENSG00000177427	125170	SMCR7	Hs.655555	Smith-Magenis syndrome chromosome region, candidate 7 [Source:HGNC Symbol;Acc:17920]	17	18163848	18169866	1	p11.2	TRUE
geneid.125206	0.124872	low.cor	239707_at	geneid.125206	125206	ENSG00000154025	SLC5A10	ENSG00000154025	125206	SLC5A10	Hs.462418	solute carrier family 5 (sodium/glucose cotransporter), member 10 [Source:HGNC Symbol;Acc:23155]	17	18853658	18925908	1	p11.2	TRUE
geneid.125228	0.481203	low.cor	230739_at	geneid.125228	125228	ENSG00000177150	C18orf19	ENSG00000177150	125228	FAM210A	Hs.13034	family with sequence similarity 210, member A [Source:HGNC Symbol;Acc:28346]	18	13663346	13726662	-1	p11.21	TRUE
geneid.125336	0.151802	low.cor	241117_at	geneid.125336	125336	ENSG00000167210	LOXHD1	ENSG00000167210	125336	LOXHD1	Hs.345877	lipoxygenase homology domains 1 [Source:HGNC Symbol;Acc:26521]	18	44056935	44236996	-1	q21.1	TRUE
geneid.125476	0.794983	high.cor	229582_at	geneid.125476	125476	ENSG00000153391	INO80C	ENSG00000153391	125476	INO80C	Hs.464903	INO80 complex subunit C [Source:HGNC Symbol;Acc:26994]	18	33032194	33077955	-1	q12.2	TRUE
geneid.125488	0.852541	high.cor	238480_at	geneid.125488	125488	ENSG00000168234	TTC39C	ENSG00000168234	125488	TTC39C	Hs.128576	tetratricopeptide repeat domain 39C [Source:HGNC Symbol;Acc:26595]	18	21572737	21715574	1	q11.2	TRUE
geneid.125704	0.582512	low.cor	229645_at	geneid.125704	125704	ENSG00000187773	FAM69C	ENSG00000187773	125704	FAM69C	Hs.371690	family with sequence similarity 69, member C [Source:HGNC Symbol;Acc:31729]	18	72102963	72125179	-1	q22.3	TRUE
geneid.1258	0.10455	low.cor	210769_at	geneid.1258	1258	ENSG00000070729	CNGB1	ENSG00000070729	1258	CNGB1	Hs.147062	cyclic nucleotide gated channel beta 1 [Source:HGNC Symbol;Acc:2151]	16	57917503	58005020	-1	q21	TRUE
geneid.125875	-0.00625496	low.cor	231162_at	geneid.125875	125875	ENSG00000160318	CLDND2	ENSG00000160318	125875	CLDND2	Hs.720536	claudin domain containing 2 [Source:HGNC Symbol;Acc:28511]	19	51870352	51872257	-1	q13.41	TRUE
geneid.125893	0.152774	low.cor	217541_x_at	geneid.125893	125893	ENSG00000180257	ZNF816	ENSG00000180257	125893	ZNF816	Hs.467233	zinc finger protein 816 [Source:HGNC Symbol;Acc:26995]	19	53430388	53466164	-1	q13.41	TRUE
geneid.1259	0.861939	high.cor	206417_at	geneid.1259	1259	ENSG00000198515	CNGA1	ENSG00000198515	1259	CNGA1	Hs.1323	cyclic nucleotide gated channel alpha 1 [Source:HGNC Symbol;Acc:2148]	4	47937994	48018689	-1	p12	TRUE
geneid.125950	0.177664	low.cor	223425_at	geneid.125950	125950	ENSG00000161847	RAVER1	ENSG00000161847	125950	RAVER1	Hs.744952	ribonucleoprotein, PTB-binding 1 [Source:HGNC Symbol;Acc:30296]	19	10426888	10444316	-1	p13.2	TRUE
geneid.125965	0.16133	low.cor	1553367_a_at	geneid.125965	125965	ENSG00000160471	COX6B2	ENSG00000160471	125965	COX6B2	Hs.550544	cytochrome c oxidase subunit VIb polypeptide 2 (testis) [Source:HGNC Symbol;Acc:24380]	19	55860674	55866182	-1	q13.42	TRUE
geneid.125981	0.0325111	low.cor	1553929_at	geneid.125981	125981	ENSG00000167769	ACER1	ENSG00000167769	125981	ACER1	Hs.352609	alkaline ceramidase 1 [Source:HGNC Symbol;Acc:18356]	19	6306153	6333640	-1	p13.3	TRUE
geneid.125988	0.728481	high.cor	225823_at	geneid.125988	125988	ENSG00000174917	C19orf70	ENSG00000174917	125988	C19orf70	NA	chromosome 19 open reading frame 70 [Source:HGNC Symbol;Acc:33702]	19	5678432	5680907	-1	p13.3	TRUE
geneid.126003	0.689266	low.cor	225870_s_at	geneid.126003	126003	ENSG00000181029	TRAPPC5	ENSG00000181029	126003	TRAPPC5	NA	trafficking protein particle complex 5 [Source:HGNC Symbol;Acc:23067]	19	7745729	7747744	1	p13.2	TRUE
geneid.126006	0.749546	high.cor	244751_at	geneid.126006	126006	ENSG00000174788	PCP2	ENSG00000174788	126006	PCP2	Hs.591400	Purkinje cell protein 2 [Source:HGNC Symbol;Acc:30209]	19	7696497	7698634	-1	p13.2	TRUE
geneid.126014	0.693739	low.cor	1554503_a_at	geneid.126014	126014	ENSG00000170909	OSCAR	ENSG00000170909	126014	OSCAR	Hs.347655	osteoclast associated, immunoglobulin-like receptor [Source:HGNC Symbol;Acc:29960]	19	54597933	54606000	-1	q13.42	TRUE
geneid.126068	0.50901	low.cor	1553193_at	geneid.126068	126068	ENSG00000197044	ZNF441	ENSG00000197044	126068	ZNF441	Hs.675132	zinc finger protein 441 [Source:HGNC Symbol;Acc:20875]	19	11877815	11894893	1	p13.2	TRUE
geneid.126069	0.21811	low.cor	1562211_a_at	geneid.126069	126069	ENSG00000177599	ZNF491	ENSG00000177599	126069	ZNF491	Hs.631634	zinc finger protein 491 [Source:HGNC Symbol;Acc:23706]	19	11908482	11920437	1	p13.2	TRUE
geneid.126070	0.574345	low.cor	241731_x_at	geneid.126070	126070	ENSG00000171295	ZNF440	ENSG00000171295	126070	ZNF440	Hs.418192	zinc finger protein 440 [Source:HGNC Symbol;Acc:20874]	19	11925099	11946016	1	p13.2	TRUE
geneid.126074	0.696591	low.cor	227352_at	geneid.126074	126074	ENSG00000173928	C19orf39	ENSG00000173928	126074	SWSAP1	Hs.631619	SWIM-type zinc finger 7 associated protein 1 [Source:HGNC Symbol;Acc:26638]	19	11485361	11487627	1	p13.2	TRUE
geneid.126075	0.766464	high.cor	227043_at	geneid.126075	126075	ENSG00000183401	CCDC159	ENSG00000183401	126075	CCDC159	NA	coiled-coil domain containing 159 [Source:HGNC Symbol;Acc:26996]	19	11455360	11465620	1	p13.2	TRUE
geneid.1261	0.625421	low.cor	207261_at	geneid.1261	1261	ENSG00000144191	CNGA3	ENSG00000144191	1261	CNGA3	Hs.234785	cyclic nucleotide gated channel alpha 3 [Source:HGNC Symbol;Acc:2150]	2	98962618	99015064	1	q11.2	TRUE
geneid.126119	0.429609	low.cor	227096_at	geneid.126119	126119	ENSG00000161677	JOSD2	ENSG00000161677	126119	JOSD2	Hs.467151	Josephin domain containing 2 [Source:HGNC Symbol;Acc:28853]	19	51009255	51014610	-1	q13.33	TRUE
geneid.126123	-0.0395285	low.cor	240559_at	geneid.126123	126123	ENSG00000161652	IZUMO2	ENSG00000161652	126123	IZUMO2	Hs.414175	IZUMO family member 2 [Source:HGNC Symbol;Acc:28518]	19	50655805	50666452	-1	q13.33	TRUE
geneid.126129	0.642144	low.cor	227468_at	geneid.126129	126129	ENSG00000169169	CPT1C	ENSG00000169169	126129	CPT1C	Hs.112195	carnitine palmitoyltransferase 1C [Source:HGNC Symbol;Acc:18540]	19	50194155	50216988	1	q13.33	TRUE
geneid.126133	0.561252	low.cor	227592_at	geneid.126133	126133	ENSG00000161618	ALDH16A1	ENSG00000161618	126133	ALDH16A1	Hs.618753	aldehyde dehydrogenase 16 family, member A1 [Source:HGNC Symbol;Acc:28114]	19	49956426	49974305	1	q13.33	TRUE
geneid.126147	0.53351	low.cor	1553890_s_at	geneid.126147	126147	ENSG00000142233	NTN5	ENSG00000142233	126147	NTN5	Hs.326217	netrin 5 [Source:HGNC Symbol;Acc:25208]	19	49164664	49176338	-1	q13.33	TRUE
geneid.1262	-0.168914	low.cor	1562273_at	geneid.1262	1262	ENSG00000132259	CNGA4	ENSG00000132259	1262	CNGA4	Hs.434618	cyclic nucleotide gated channel alpha 4 [Source:HGNC Symbol;Acc:2152]	11	6255995	6265659	1	p15.4	TRUE
geneid.126204	0.315401	low.cor	1553525_at	geneid.126204	126204	ENSG00000173572	NLRP13	ENSG00000173572	126204	NLRP13	Hs.446924	NLR family, pyrin domain containing 13 [Source:HGNC Symbol;Acc:22937]	19	56403065	56443702	-1	q13.43	TRUE
geneid.126205	0.10118	low.cor	1553526_at	geneid.126205	126205	ENSG00000179709	NLRP8	ENSG00000179709	126205	NLRP8	Hs.446925	NLR family, pyrin domain containing 8 [Source:HGNC Symbol;Acc:22940]	19	56459198	56499995	1	q13.43	TRUE
geneid.126206	0.597615	low.cor	1552405_at	geneid.126206	126206	ENSG00000171487	NLRP5	ENSG00000171487	126206	NLRP5	Hs.356872	NLR family, pyrin domain containing 5 [Source:HGNC Symbol;Acc:21269]	19	56511092	56573179	1	q13.43	TRUE
geneid.126208	0.50888	low.cor	213402_at	geneid.126208	126208	ENSG00000142409	ZNF787	ENSG00000142409	126208	ZNF787	Hs.397153	zinc finger protein 787 [Source:HGNC Symbol;Acc:26998]	19	56598732	56632649	-1	q13.43	TRUE
geneid.126231	0.397913	low.cor	217627_at	geneid.126231	126231	ENSG00000189144	ZNF573	ENSG00000189144	126231	ZNF573	Hs.531262	zinc finger protein 573 [Source:HGNC Symbol;Acc:26420]	19	38226734	38307940	-1	q13.13	TRUE
geneid.126248	0.178183	low.cor	1552453_a_at	geneid.126248	126248	ENSG00000166359	WDR88	ENSG00000166359	126248	WDR88	Hs.211046	WD repeat domain 88 [Source:HGNC Symbol;Acc:26999]	19	33622996	33666701	1	q13.11	TRUE
geneid.126259	0.133135	low.cor	244716_x_at	geneid.126259	126259	ENSG00000167664	TMIGD2	ENSG00000167664	126259	TMIGD2	Hs.263928	transmembrane and immunoglobulin domain containing 2 [Source:HGNC Symbol;Acc:28324]	19	4292229	4302428	-1	p13.3	TRUE
geneid.126272	0.658413	low.cor	242470_at	geneid.126272	126272	ENSG00000176401	EID2B	ENSG00000176401	126272	EID2B	Hs.135181	EP300 interacting inhibitor of differentiation 2B [Source:HGNC Symbol;Acc:26796]	19	40021630	40023494	-1	q13.2	TRUE
geneid.126282	0.901478	high.cor	227420_at	geneid.126282	126282	ENSG00000185361	TNFAIP8L1	ENSG00000185361	126282	TNFAIP8L1	Hs.465643	tumor necrosis factor, alpha-induced protein 8-like 1 [Source:HGNC Symbol;Acc:28279]	19	4639530	4655580	1	p13.3	TRUE
geneid.126295	0.725564	high.cor	1554628_at	geneid.126295	126295	ENSG00000171970	ZNF57	ENSG00000171970	126295	ZNF57	Hs.591378	zinc finger protein 57 [Source:HGNC Symbol;Acc:13125]	19	2900896	2918474	1	p13.3	TRUE
geneid.126298	0.747018	high.cor	221877_at	geneid.126298	126298	ENSG00000167378	IRGQ	ENSG00000167378	126298	IRGQ	Hs.6217	immunity-related GTPase family, Q [Source:HGNC Symbol;Acc:24868]	19	44088521	44100287	-1	q13.31	TRUE
geneid.126299	0.553604	low.cor	215429_s_at	geneid.126299	126299	ENSG00000131116	ZNF428	ENSG00000131116	126299	ZNF428	Hs.99093	zinc finger protein 428 [Source:HGNC Symbol;Acc:20804]	19	44111371	44124026	-1	q13.31	TRUE
geneid.1263	0.722388	high.cor	204958_at	geneid.1263	1263	ENSG00000173846	PLK3	ENSG00000173846	1263	PLK3	Hs.632415	polo-like kinase 3 [Source:HGNC Symbol;Acc:2154]	1	45265897	45271662	1	p34.1	TRUE
geneid.126306	0.264778	low.cor	235863_at	geneid.126306	126306	ENSG00000167476	JSRP1	ENSG00000167476	126306	JSRP1	Hs.735768	junctional sarcoplasmic reticulum protein 1 [Source:HGNC Symbol;Acc:24963]	19	2252252	2269758	-1	p13.3	TRUE
geneid.126308	0.745787	high.cor	225530_at	geneid.126308	126308	ENSG00000172081	MOBKL2A	ENSG00000172081	126308	MOB3A	Hs.626775	MOB kinase activator 3A [Source:HGNC Symbol;Acc:29802]	19	2071037	2096672	-1	p13.3	TRUE
geneid.126321	0.751815	high.cor	220178_at	geneid.126321	126321	ENSG00000161091	C19orf28	ENSG00000161091	126321	MFSD12	Hs.656901	major facilitator superfamily domain containing 12 [Source:HGNC Symbol;Acc:28299]	19	3538259	3574288	-1	p13.3	TRUE
geneid.126326	0.20748	low.cor	236730_at	geneid.126326	126326	ENSG00000179855	GIPC3	ENSG00000179855	126326	GIPC3	Hs.266873	GIPC PDZ domain containing family, member 3 [Source:HGNC Symbol;Acc:18183]	19	3585551	3593539	1	p13.3	TRUE
geneid.126328	0.75337	high.cor	228690_s_at	geneid.126328	126328	ENSG00000174886	NDUFA11	ENSG00000174886	126328	NDUFA11	Hs.406062	NADH dehydrogenase (ubiquinone) 1 alpha subcomplex, 11, 14.7kDa [Source:HGNC Symbol;Acc:20371]	19	5891287	5904017	-1	p13.3	TRUE
geneid.126353	0.905367	high.cor	212925_at	geneid.126353	126353	ENSG00000099812	C19orf21	ENSG00000099812	126353	MISP	Hs.439180	mitotic spindle positioning [Source:HGNC Symbol;Acc:27000]	19	751126	764319	1	p13.3	TRUE
geneid.126364	0.384755	low.cor	1559502_s_at	geneid.126364	126364	ENSG00000175489	LRRC25	ENSG00000175489	126364	LRRC25	Hs.332156	leucine rich repeat containing 25 [Source:HGNC Symbol;Acc:29806]	19	18501954	18508427	-1	p13.11	TRUE
geneid.126370	-0.0610172	low.cor	234403_at	geneid.126370	126370	ENSG00000094661	OR1I1	ENSG00000094661	126370	OR1I1	Hs.631610	olfactory receptor, family 1, subfamily I, member 1 [Source:HGNC Symbol;Acc:8207]	19	15197791	15199032	1	p13.12	TRUE
geneid.126374	0.537983	low.cor	227411_at	geneid.126374	126374	ENSG00000142279	WTIP	ENSG00000142279	126374	WTIP	Hs.585010	Wilms tumor 1 interacting protein [Source:HGNC Symbol;Acc:20964]	19	34971874	34997258	1	q13.11	TRUE
geneid.126375	0.561447	low.cor	235052_at	geneid.126375	126375	ENSG00000180884	ZNF792	ENSG00000180884	126375	ZNF792	Hs.50405	zinc finger protein 792 [Source:HGNC Symbol;Acc:24751]	19	35447258	35454953	-1	q13.11	TRUE
geneid.126382	0.881514	high.cor	226839_at	geneid.126382	126382	ENSG00000184162	NR2C2AP	ENSG00000184162	126382	NR2C2AP	Hs.708153	nuclear receptor 2C2-associated protein [Source:HGNC Symbol;Acc:30763]	19	19312219	19314233	-1	p13.11	TRUE
geneid.126393	0.572012	low.cor	226304_at	geneid.126393	126393	ENSG00000004776	HSPB6	ENSG00000004776	126393	HSPB6	Hs.534538	heat shock protein, alpha-crystallin-related, B6 [Source:HGNC Symbol;Acc:26511]	19	36245469	36248980	-1	q13.12	TRUE
geneid.1264	0.766075	high.cor	203951_at	geneid.1264	1264	ENSG00000130176	CNN1	ENSG00000130176	1264	CNN1	Hs.465929	calponin 1, basic, smooth muscle [Source:HGNC Symbol;Acc:2155]	19	11649532	11661138	1	p13.2	TRUE
geneid.126402	0.220641	low.cor	1553893_at	geneid.126402	126402	ENSG00000160994	CCDC105	ENSG00000160994	126402	CCDC105	Hs.375985	coiled-coil domain containing 105 [Source:HGNC Symbol;Acc:26866]	19	15121556	15134081	1	p13.12	TRUE
geneid.126410	0.672608	low.cor	244692_at	geneid.126410	126410	ENSG00000171954	CYP4F22	ENSG00000171954	126410	CYP4F22	Hs.156452	cytochrome P450, family 4, subfamily F, polypeptide 22 [Source:HGNC Symbol;Acc:26820]	19	15619304	15663127	1	p13.12	TRUE
geneid.126433	0.511732	low.cor	235169_at	geneid.126433	126433	ENSG00000161243	FBXO27	ENSG00000161243	126433	FBXO27	Hs.187461	F-box protein 27 [Source:HGNC Symbol;Acc:18753]	19	39481354	39523425	-1	q13.2	TRUE
geneid.1265	0.718953	high.cor	201605_x_at	geneid.1265	1265	ENSG00000064666	CNN2	ENSG00000064666	1265	CNN2	Hs.624503	calponin 2 [Source:HGNC Symbol;Acc:2156]	19	1026298	1039068	1	p13.3	TRUE
geneid.126526	-0.0740861	low.cor	1554475_a_at	geneid.126526	126526	ENSG00000160392	C19orf47	ENSG00000160392	126526	C19orf47	Hs.631557	chromosome 19 open reading frame 47 [Source:HGNC Symbol;Acc:26723]	19	40825443	40854434	-1	q13.2	TRUE
geneid.126549	0.20573	low.cor	1553138_a_at	geneid.126549	126549	ENSG00000160117	ANKLE1	ENSG00000160117	126549	ANKLE1	Hs.721610	ankyrin repeat and LEM domain containing 1 [Source:HGNC Symbol;Acc:26812]	19	17392454	17398455	1	p13.11	TRUE
geneid.126567	-0.259982	low.cor	230819_at	geneid.126567	126567	ENSG00000183186	C2CD4C	ENSG00000183186	126567	C2CD4C	Hs.223770	C2 calcium-dependent domain containing 4C [Source:HGNC Symbol;Acc:29417]	19	405438	409139	-1	p13.3	TRUE
geneid.1266	0.812613	high.cor	201445_at	geneid.1266	1266	ENSG00000117519	CNN3	ENSG00000117519	1266	CNN3	Hs.483454	calponin 3, acidic [Source:HGNC Symbol;Acc:2157]	1	95362507	95392834	-1	p21.3	TRUE
geneid.126638	0.302086	low.cor	1553454_at	geneid.126638	126638	ENSG00000215853	RPTN	ENSG00000215853	126638	RPTN	Hs.376144	repetin [Source:HGNC Symbol;Acc:26809]	1	152126071	152131704	-1	q21.3	TRUE
geneid.126668	0.553863	low.cor	231371_at	geneid.126668	126668	ENSG00000163239	TDRD10	ENSG00000163239	126668	TDRD10	NA	tudor domain containing 10 [Source:HGNC Symbol;Acc:25316]	1	154474695	154520623	1	q21.3	TRUE
geneid.126669	0.878533	high.cor	229910_at	geneid.126669	126669	ENSG00000169291	SHE	ENSG00000169291	126669	SHE	Hs.591481	Src homology 2 domain containing E [Source:HGNC Symbol;Acc:27004]	1	154442248	154474589	-1	q21.3	TRUE
geneid.126695	0.736777	high.cor	236058_at	geneid.126695	126695	ENSG00000175707	C1orf172	ENSG00000175707	126695	C1orf172	Hs.188881	chromosome 1 open reading frame 172 [Source:HGNC Symbol;Acc:26624]	1	27276053	27286897	-1	p36.11	TRUE
geneid.1267	0.26964	low.cor	1557943_at	geneid.1267	1267	ENSG00000173786	CNP	ENSG00000173786	1267	CNP	Hs.273621	2',3'-cyclic nucleotide 3' phosphodiesterase [Source:HGNC Symbol;Acc:2158]	17	40118759	40127194	1	q21.2	TRUE
geneid.126731	0.825253	high.cor	225904_at	geneid.126731	126731	ENSG00000154429	C1orf96	ENSG00000154429	126731	CCSAP	Hs.585011	centriole, cilia and spindle-associated protein [Source:HGNC Symbol;Acc:29578]	1	229456758	229479041	-1	q42.13	TRUE
geneid.126789	0.786298	high.cor	228733_at	geneid.126789	126789	ENSG00000169972	PUSL1	ENSG00000169972	126789	PUSL1	Hs.400659	pseudouridylate synthase-like 1 [Source:HGNC Symbol;Acc:26914]	1	1243947	1247057	1	p36.33	TRUE
geneid.126792	0.742935	high.cor	225733_at	geneid.126792	126792	ENSG00000176022	B3GALT6	ENSG00000176022	126792	B3GALT6	Hs.284284	UDP-Gal:betaGal beta 1,3-galactosyltransferase polypeptide 6 [Source:HGNC Symbol;Acc:17978]	1	1167629	1170421	1	p36.33	TRUE
geneid.1268	0.78189	high.cor	213436_at	geneid.1268	1268	ENSG00000118432	CNR1	ENSG00000118432	1268	CNR1	Hs.75110	cannabinoid receptor 1 (brain) [Source:HGNC Symbol;Acc:2159]	6	88849583	88876078	-1	q15	TRUE
geneid.126820	0.705406	high.cor	243087_at	geneid.126820	126820	ENSG00000162643	WDR63	ENSG00000162643	126820	WDR63	Hs.97933	WD repeat domain 63 [Source:HGNC Symbol;Acc:30711]	1	85464830	85598821	1	p22.3	TRUE
geneid.126823	0.919367	high.cor	227582_at	geneid.126823	126823	ENSG00000162755	KLHDC9	ENSG00000162755	126823	KLHDC9	Hs.507290	kelch domain containing 9 [Source:HGNC Symbol;Acc:28489]	1	161068151	161070136	1	q23.3	TRUE
geneid.126859	0.330957	low.cor	1552870_s_at	geneid.126859	126859	ENSG00000162779	AXDND1	ENSG00000162779	126859	AXDND1	Hs.658505	axonemal dynein light chain domain containing 1 [Source:HGNC Symbol;Acc:26564]	1	179334855	179523870	1	q25.2	TRUE
geneid.126868	0.357944	low.cor	1553333_at	geneid.126868	126868	ENSG00000173212	MAB21L3	ENSG00000173212	126868	MAB21L3	Hs.376194	mab-21-like 3 (C. elegans) [Source:HGNC Symbol;Acc:26787]	1	116654376	116677861	1	p13.1	TRUE
geneid.1269	0.111939	low.cor	206586_at	geneid.1269	1269	ENSG00000188822	CNR2	ENSG00000188822	1269	CNR2	Hs.73037	cannabinoid receptor 2 (macrophage) [Source:HGNC Symbol;Acc:2160]	1	24197016	24285549	-1	p36.11	TRUE
geneid.126917	0.840679	high.cor	225615_at	geneid.126917	126917	ENSG00000169991	IFFO2	ENSG00000169991	126917	IFFO2	Hs.466625	intermediate filament family orphan 2 [Source:HGNC Symbol;Acc:27006]	1	19230775	19283180	-1	p36.13	TRUE
geneid.126969	0.808076	high.cor	228221_at	geneid.126969	126969	ENSG00000143036	SLC44A3	ENSG00000143036	126969	SLC44A3	Hs.483423	solute carrier family 44, member 3 [Source:HGNC Symbol;Acc:28689]	1	95285898	95360802	1	p21.3	TRUE
geneid.127	0.12231	low.cor	223781_x_at	geneid.127	127	ENSG00000198099	ADH4	ENSG00000198099	127	ADH4	Hs.1219	alcohol dehydrogenase 4 (class II), pi polypeptide [Source:HGNC Symbol;Acc:252]	4	100044808	100078949	-1	q23	TRUE
geneid.127002	0.150311	low.cor	230038_at	geneid.127002	127002	ENSG00000162650	ATXN7L2	ENSG00000162650	127002	ATXN7L2	Hs.118248	ataxin 7-like 2 [Source:HGNC Symbol;Acc:28713]	1	110026101	110035426	1	p13.3	TRUE
geneid.127003	0.108927	low.cor	231044_at	geneid.127003	127003	ENSG00000179902	C1orf194	ENSG00000179902	127003	C1orf194	NA	chromosome 1 open reading frame 194 [Source:HGNC Symbol;Acc:32331]	1	109648573	109656479	-1	p13.3	TRUE
geneid.127018	0.436609	low.cor	230174_at	geneid.127018	127018	ENSG00000143353	LYPLAL1	ENSG00000143353	127018	LYPLAL1	Hs.657617	lysophospholipase-like 1 [Source:HGNC Symbol;Acc:20440]	1	219347186	219386207	1	q41	TRUE
geneid.1271	-0.137737	low.cor	205723_at	geneid.1271	1271	ENSG00000122756	CNTFR	ENSG00000122756	1271	CNTFR	NA	ciliary neurotrophic factor receptor [Source:HGNC Symbol;Acc:2170]	9	34551430	34590121	-1	p13.3	TRUE
geneid.127124	0.317332	low.cor	230565_at	geneid.127124	127124	ENSG00000151418	ATP6V1G3	ENSG00000151418	127124	ATP6V1G3	Hs.127743	ATPase, H+ transporting, lysosomal 13kDa, V1 subunit G3 [Source:HGNC Symbol;Acc:18265]	1	198492352	198510075	-1	q31.3	TRUE
geneid.1272	0.920469	high.cor	227202_at	geneid.1272	1272	ENSG00000018236	CNTN1	ENSG00000018236	1272	CNTN1	Hs.143434	contactin 1 [Source:HGNC Symbol;Acc:2171]	12	41086244	41466220	1	q12	TRUE
[truncated: 14,343 more rows]

## Sheet: Supplementary Table 3
SCMGENE		RNASEQ
		ER-/HER2-	HER2+	ER+/HER2- High Prolif	ER+/HER2- Low Prolif
AFFY	ER-/HER2-	18	0	0	0
[truncated: 36 more rows]

## Sheet: Supplementary Table 4
	PAM50	SCMGENE	SCMOD1	SCMOD2	SSP2003
[truncated: 5 more rows]
